# Supplementary material for: Verticillium longisporum Infection Affects the Leaf Apoplastic Proteome, Metabolome, and Cell Wall Properties in Arabidopsis thaliana
Source: PLoS One. 2012 Feb 20;7(2):e31435. doi: 10.1371/journal.pone.0031435 (PMC3282744; doi:10.1371/journal.pone.0031435)
Supplement: Figure S1 — GO term enrichment analysis of apoplastic proteins for the categories “cellular compartment” (A) and “biological process” (B). (XLS) [file pone.0031435.s001.xls]

## Sheet: Fig S1
		Fig S1: AgriGO analysis of apoplastic proteins from Arabidopsis leaves (A) Cellular Compartment and (B) Biological Process
