# Supplementary material for: Verticillium longisporum Infection Affects the Leaf Apoplastic Proteome, Metabolome, and Cell Wall Properties in Arabidopsis thaliana
Source: PLoS One. 2012 Feb 20;7(2):e31435. doi: 10.1371/journal.pone.0031435 (PMC3282744; doi:10.1371/journal.pone.0031435)
Supplement: Figure S2 — Data base microarray analysis of transcriptional pattern of V. longisporum affected proteins in response to stress treatments. (XLS) [file pone.0031435.s002.xls]

## Sheet: Fig S2
		Figure S2: Genevestigator analyses of the V. longisporum affected proteins. Transcript abundances of all avallable arrays (August 2011).
		PRX34								PRX52								P37									SCPL20							AGAL2								GLP3
[truncated: 1 more columns]
