# Supplementary material for: Verticillium longisporum Infection Affects the Leaf Apoplastic Proteome, Metabolome, and Cell Wall Properties in Arabidopsis thaliana
Source: PLoS One. 2012 Feb 20;7(2):e31435. doi: 10.1371/journal.pone.0031435 (PMC3282744; doi:10.1371/journal.pone.0031435)
Supplement: Table S1 — Peptide information on the identified apoplast proteins of Arabidopsis thaliana rosette leaves. (XLS) [file pone.0031435.s003.xls]

## Sheet: Tab S1
	Spot No	Similarity to	Organism	Acc. No.	Sequence	Ion score	Protein score	expected Mr	Signal peptide
	1	Thioglucosidase	Arabidopsis	At5g26000	YYNGLIDGLVAK	45	123	61664	S (RC 1)
			thaliana		NWITINQLYTVPTR	42
					LPEFSETEAALVK	36
	2	Subtilase	Arabidopsis	At5g67360	SYSDEGFGPIPSSWK	50	301	80050	S (RC 1)
			thaliana		GYESTMGPIDESK	36
					VCWLGGCFSSDILAAIDK	55
					SYSVADLNYPSFAVNVDGVGAYK	71
					TVTSVGGAGTYSVK	55
	3	Subtilase	Arabidopsis	At5g67360	SYSDEGFGPIPSSWK	57	241	80050	S (RC 1)
			thaliana		GYESTMGPIDESK	34
					AIADNVNVLSMSLGGGMSDYYR	35
					DGVAIGAFAAMER	17
					SVHPEWSPAAIR	21
					SYSVADLNYPSFAVNVDGVGAYK	13
					TVTSVGGAGTYSVK	16
					VEFNIISGTSMSCPHVSGLAALLK	12
	4	Beta-1,4-Xylosidase	Arabidopsis	At3g19620	NFACDISAPATAK	51	243	97359	S (RC 1)
			thaliana		GQETPGEDPLVVSK	58
					VNGIPTCADPNLLR	30
					TREDAVALALK	21
					AGLNMNCGDFLGK	20
					VMISNYAGVPCK	25
					CGDQTLISAAVK	17
					TVVLVIMSAGPIDISFAK	5
					LPETWYPQEFADK	17
	5	Aspartyl	Arabidopsis	At5g10760	SGITLGSGNYIVTIGIGTPK FTPISSFPSAFNYGIDIIGISVGDK	29 73	102	50411	S (RC 2)
		protease	Thaliana
	6	Peptidyl-prolyl cis-trans isomerase	Arabidopsis	At3g01480	ESELTPSNSNILDGR	38	62	48180	C (RC 1)
			thaliana		EVQKPLEDITDSLK	7
					LEAGMQDMLK	11
	7	Pepsin A	Arabidopsis	At3g18490	SLTCSAPQCSLLETSACR	40	62	53942	C (RC 5)
			thaliana		LQTQAYNSLR	22
	8	Pepsin A	Arabidopsis	At3g18500	SLTCSAPQCSLLETSACR	36	63	53942	M (RC 4)
			thaliana		LQTQAYNSLR	27
	9	Sedoheptulose-bisphosphatase precursor	Arabidopsis	At3g55800	LTGITGGDQVAAAMGIYGPR	52	168	42787	C (RC 1)
			thaliana		YTGGMVPDVNQIIVK	46
					GIFTNVTSPTAK	40
					LLFEVAPLGLLIENAGGFSSDGHK	29
	10	Curculin-like	Arabidopsis	At1g78830	VVNEGEFGEYITEYDASYR	67	169	51007	S (RC 1)
			thaliana		NGNLVLAEADGR	41
					FVWQSFDHPTDTLLTGQSLK	44
					TSDSNGSDGPYSMVLDK	18
	11	Curculin-like	Arabidopsis	At1g78830	VVNEGEFGEYITEYDASYR	82	203	51007	S (RC 1)
			thaliana		NGNLVLAEADGR	48
					GVTGFQILPNGNIVLHDK	22
					FVWQSFDHPTDTLLTGQSLK	7
					TSDSNGSDGPYSMVLDK	9
					TGTPLVYGGWPDHDFR	29
	12	Carboxylic ester hydrolase	Arabidopsis	At1g29660	ADYFPYGIDFGGPTGR	66	270	40630	S (RC 2)
			thaliana		ITFSGQVENYK	59
					QYTPEQYADDLISR	42
					YRDQLNALYNYGAR	35
					DQLNALYNYGAR	53
					NGGQLTCLPGEPPCLNR	15
	13	Beta-1,3-glucanase 2 (PR2)	Arabidopsis	At3g57260	LYGPDPGALAALR	43	389	37373	S (RC 1)
			thaliana		GSDIELILDVPSSDLER	48
					LASSQTEADKWVQENVQSYR	39
					VSTAIATDTTTDTSPPSQGR	78
					FRDEYK	22
					SFLEPVIGFLASK	60
					TYVNNLIQHVK	51
					AIETYIFAMFDENKKEPTYEK	13
					YEVNFN	14
	14	Oxygen-evolving protein	Arabidopsis	At5g66570	GGSTGYDNAVALPAGGR	20	66	35285	C (RC 2)
			thaliana		NTAASVGEITLK	40
	15	PR5	Arabidopsis	At1g75040	CVTGDCGGLR	38	576	26148	S (RC 1)
			thaliana		QLTAPAGWSGR	20
					TGCNFDASGNGR	75
					FNTDQYCCR	50
					VMDQNNVVACK	62
					LGIRPSGGSGDCK	24
					LGDGGFELTPGASR	97
					DFYDVSLVDGYNVK	46
					GANDKPETCPPTDYSR	42
					NNCPTTVWAGTLAGQGPK	64
					YAGCVSDLNAACPDMLK	56
	16	Chaperonin 10	Arabidopsis	At1g14980	YAGTEVEFNDVK	26	101	26913	M (RC 3)
			thaliana		EDDIVGILETEDIK	20
					ITPLPVSTGSTVLYSK	51
	17	Oxygen-evolving enhancer protein 2 (PSBP)	Arabidopsis	At1g06680	TNTDFLPYNGDGFK	34	136	28249	C (RC 2)
			thaliana		EIEYPGQVLR	27
					SITDYGSPEEFLSQVNYLLGK	49
					HQLITATVNGGK	27
	18	Rubisco (large subunit)	Arabidopsis	AtCg00490 rbcL	LTYYTPEYETK	31	113	53424	_ (RC2)
			thaliana		TFQGPPHGIQVER	23
					DNGLHLHIHR	12
					LSGGDHIHAGTVVGK	13
					DLAVEGNEIIR	36
	19	Serine hydroxyl-methyltransferase (SHM 1)	Arabidopsis	At4g37930	LDESTGYIDYDQMEK	44	44	57535	M (RC 4)
			thaliana
	20	Alpha-galactosidase/ hydrolase	Arabidopsis	At5g08370	QTADAMVSSGLSAIGYK	31	122	44465	S (RC 1)
			thaliana		SMTLIADQNDR	34
					EGDLEVWAGPLSK	49
	21	Pepsin A	Arabidopsis	At1g09750	ITLHMTSLDLK	16	39	48429	S (RC 1)
			thaliana		LPMENTLIHSSAGTLTCLSMAGIR	6
					IGIAPEPCN	17
	22	Pepsin A	Arabidopsis	At1g09751	FAQPVYEAIR	40	104	48429	S (RC 1)
			thaliana		FAQPVYEAIRDEFR	7
					ITLHMTSLDLK	15
					LPMENTLIHSSAGTLTCLSMAGIR	4
					QNANAVLNVIANLQQQNLR	39
	23	Carboxylic ester hydrolase	Arabidopsis	At2g46930	MFQGVVTVQNLQK	30	78	46827	S (RC 1)
			thaliana		TVAESVGDWYFDR	48
	24	Unknown protein	Arabidopsis	At3g08030	LGNEATISQK	25	83	39326	S (RC 2)
			thaliana		ELVHPIYTR	17
					TSPGQTYTLSFVVGDAK	42
	25	Protein binding	Arabidopsis	At3g20820	TLDLIGNQISGGIPYDIGR	16	54	40464	S (RC 2)
			thaliana		IPESLTNIYR	39
	26	Pepsin A	Arabidopsis	At1g09750	ITLHMTSLDLK	16	70	48429	S (RC 1)
			thaliana		LPMENTLIHSSAGTLTCLSMAGIR	16
					QNANAVLNVIANLQQQNLR	38
	27	Carbohydrate binding (lectin family protein)	Arabidopsis	At3g16530	KVWSFK	19	287	30547	S (RC 1)
			thaliana		RALIEAPR	30
					DSTITVTLAPENVK	45
					NKDSTITVTLAPENVK	69
					TNDGKPENHILAIEFDTFQNK	28
					EFLDISGNHVGVNINSMTSLVAEK	8
					VLNEVLLQNMYAGFAGSMGR	89
	28	Beta-1,3-glucanase 3	Arabidopsis	At3g57260	TYVNNLIQTVK	35	359	37722	S (RC 1)
			thaliana		LASSQAEADTWVR	60
					LYDPNQETLNALR	51
					GISGFPPSSGTFTPEFR	20
					NLFHAILDTVYASLEK	39
					GSNIELVLDVPNPDLQR	56
					NGNNLRPASEVVALYQQR	23
					QSPLLVNNYPYFSYTGNMR	16
					LDYTLFTAPSTVVNDGQNQYR	26
					YISVGNEVQPSDQAASFVLPAMQNIER	14
					ATETYIFAMFDENSKQGPETEK	22
	29	Carboxylic ester hydrolase	Arabidopsis	At1g29670	SNYFPYGIDFGGPTGR	50	539	40417	S (RC 1)
			thaliana		QILSGVNYASAAAGIR	102
					NYQTTVSQVVQLLGDETR	91
					QFTPEQYANDLISR	40
					YSTQLNALYNYGAR	58
					FALSGIGAVGCSPNALAGSPDGR	46
					INSANQIFNNK	19
					FIYINAYGIFQDMITNPAR	39
					NAYVFWDAFHPTEAANVIIAR	43
					SYNAQSASDAYPMDISR	51
	30	Lectin like protein	Arabidopsis	At3g15356	RPLIQGSR	32	238	29650	S (RC 1)
			thaliana		DVNLSSGER	12
					NTITIAPENVK	34
					AGYWVQTLVGK	47
					SENNLIFIEFDTFK	41
					VLNDVLLQNMYAGFAGSMGR	72
	31	Lectin like protein	Arabidopsis	At3g15356	RPLIQGSR	24	252	29650	S (RC 1)
			thaliana		TSFTFSITPR	36
					NTITIAPENVK	18
					AGYWVQTLVGK	29
					SENNLIFIEFDTFK	59
					VLNDVLLQNMYAGFAGSMGR	61
					DETPFSHGQGLYINPIQFK	25
	32	Carbohydrate binding	Arabidopsis	At5g03350	VTVTLAPETVK	21	91	30200	S (RC 2)
			thaliana		NHIFAVEFDVFQDK	48
					VFLQNMYPGFSGAMGR	23
	33	MERI5b; hydrolase	Arabidopsis	At4g30270	IILTVDDTPIR	43	177	30850	S (RC 1)
			thaliana		ILNNGQLLTLSLDK	8
					LVPGNSAGTVTTFYLK	62
					MYASLWNADDWATR	63
	34	Chitinase	Arabidopsis	At2g43590	DSFVNAANTFPNFANSVTR	61	61	29304	S (RC 1)
			thaliana		QPELVGSNPTVAFR	1
	35	Peptidylprolyl isomerase (ROC4)	Arabidopsis	At3g62030	IVMGLFGEVVPK	44	44	28532	C (RC 1)
			Thaliana
	36	Endopeptidase inhibitor	Arabidopsis	At1g17860	DVGVFVQDGKR	13	119	22410	S (RC 2)
			thaliana		SLLTGVNYYILPVIR	41
					FSPTSIWELANFDETTK	65
	37	Hypothetical protein	Arabidopsis	At1g33640	LMSYLNLGGNR	29	53	56113	S (RC 2)
			thaliana		NGFSGNLPPSIASLAPILR	24
	38	Beta-1,3-glucanase 2 (PR2)	Arabidopsis	At3g57260	LYGPDPGALAALR	40	140	37373	S (RC 1)
			thaliana		GSDIELILDVPSSDLER	27
					VSTAIATDTTTDTSPPSQGR	71
					WVQENVQSYR	3
	V 1	Serine carboxypeptidase S10 family protein (F25G13.7)	Arabidopsis thaliana	At4g12910	LPGFEGTFPSK	33	214	56238	S (RC 1)
					HYSGYVTIDK	22
					HYSGYVTIDKEHGK	25
					NLWYYFIESEK	33
					TAVDSHAFLLK	62
					GNFYEIEGLECEEQYTK	38
	V 2	Germin-like protein (GER3)	Arabidopsis thaliana	At5g20630	GVLGGTN	8	95	22020	S (RC 1)
					GPQSPSGYSCK	15
					GDSMVFPQGLLHFQLNSGK	21
					AAVTPAFAPAYAGINGLGVSLAR	51
	V 3	Peroxidase, putative (similar to Peroxidase P7 (Brassica rapa))	Arabidopsis thaliana	At5g05340	DSVVALGGPNWNVK	54	373	34650	S (RC 1)
					DMVALSGAHTIGQSR	76
					MGDISPLTGSSGEIRK	13
					ACPGVVSCADILAIAAR	83
					GYSNNPSSFNSDFTAAMIK	56
					GLLHSDQVLFNGGSTDSIVR	67
					ASGSGDGNLAPLDVTTAASFDNNYFK	24
	V 4	Peroxidase 34 (class III peroxidase)	Arabidopsis thaliana	At3g49120	NQCQFILDR	15	54	39440	S (RC 3)
					MGNITPTTGTQGQIR	39
	V 5	Peroxidase, putative (F19F18.20)	Arabidopsis thaliana	At4g37530	IQQTFTTIPATLR	28	64	36388	S (RC 1)
					VSCADILTMATR	64
					DVVNLAGGPQYAVELGR	21
					VAINMDPNTPR	14
					GLFTSDQVLFTDSR	19
	V 6 = 39	Peroxidase, putative (MPH15.8)	Arabidopsis thaliana	At5g06720	STIQQALQSDTR	69	69	32504	S (RC 2)
	V 7	Alpha-galactosidase, putative (F8L15.100)	Arabidopsis thaliana	At5g08370	QTADAMVSSGLSAIGYK	31	122	44465	S (RC 1)
					SMTLIADQNDR	34
					EGDLEVWAGPLSK	49
