# Supplementary material for: Verticillium longisporum Infection Affects the Leaf Apoplastic Proteome, Metabolome, and Cell Wall Properties in Arabidopsis thaliana
Source: PLoS One. 2012 Feb 20;7(2):e31435. doi: 10.1371/journal.pone.0031435 (PMC3282744; doi:10.1371/journal.pone.0031435)
Supplement: Table S2 — Proteome analysis of major proteins in whole leaf extracts of Arabidopsis thaliana . (XLS) [file pone.0031435.s004.xls]

## Sheet: Tab S2
Supplementary Figure S3: Analysis of major proteins in whole leaf extracts of Arabidopsis thaliana. Proteins were separated two dimensional and stained with Coomassie. Numbers in the gel indicate protein spots analyzed by ESI-LC-MS.
Spot	Similarity to	Acc. No.	Sequence	Protein score	expected Mr	rel. intensity
B1	Rubisco	AtCg00490, RBCL	LTYYTPEYETK TFQGPPHGIQVER	209	53435	1
			LSGGDHIHAGTVVGK
			EITFNFPTIDKLDGQE
B2	ATP-Synthase CF1 beta chain	AtCg00480, ATPB	TNPTTSNPEVSIR IFNVLGEPVDNLGPVDTR	536	53957	0.07
			DVNEQDVLLFIDNIFR
			FVQAGSEVSALLGR
			TVLIMELINNIAK
			ESGVINEQNLAESK
			VALVYGQMNEPPGAR
			VGLTALTMAEYFR
B4	SBPase; phosphoric ester hydrolase	At3g55800	LTGITGGDQVAAAMGIYGPR	259	42787	0.02
			GIFTNVTSPTAK
			LLFEVAPLGLLIENAGGFSSDGHK
			FEETLYGTSR
B5	RCA; Rubico activase	At2g39730	GLAYDTSDDQQDITR	120	52347	0.15
			IKDEDIVTLVDQFPGQSIDFFGALR
B7	malate dehydrogenase	At1g04410	MELIDAAFPLLK	176	35890	0.03
			VLVVANPANTNALILK
B8	oxygen evolving protein	At5g66570	QLDASGKPDSFTGK	298	35285	0.47
			GGSTGYDNAVALPAGGR
			NTAASVGEITLK
B9	PSBO-2	At3g50820	LTYTLDEIEGPFEVGSDGSVK	229	35226	0.09
			QLEASGKPESFSGK
			GDEEELSKENVK
B10	PSBP (oxygen-evolving enhancer protein 2)	At1g06680	EIEYPGQVLR	221	28249	0.27
			SITDYGSPEEFLSQVNYLLGK
			TADGDEGGKHQLITATVNGGK
			HQLITATVNGGK
