# Supplementary material for: Verticillium longisporum Infection Affects the Leaf Apoplastic Proteome, Metabolome, and Cell Wall Properties in Arabidopsis thaliana
Source: PLoS One. 2012 Feb 20;7(2):e31435. doi: 10.1371/journal.pone.0031435 (PMC3282744; doi:10.1371/journal.pone.0031435)
Supplement: Table S3 — Original metabolome data set. (XLS) [file pone.0031435.s005.xls]

## Sheet: Tab S3
Supplement Table S4: Original metabolome data set
ID	RT (min)	Exact mass (Da)	mock_01	mock_02	mock_03	mock_04	mock_05	mock_06	mock_07	mock_08	mock_09	VL43_01	VL43_02	VL43_03	VL43_04	VL43_05	VL43_06	VL43_07	VL43_08	VL43_09	ClusterNumber	#d	KWpValue	Identity
367	0.421	205.879	36.1685	42.179	38.3109	86.2142	104.536	91.7928	49.9507	48.7952	61.5195	17.1116	24.896	21.3098	0	0	14.2817	18.6367	0	0	1	2	0.0003246		d#1 = negative ionisation
441	0.421	222.87	297.665	266.521	269.72	540.322	555.918	559.335	319.401	393.322	385.608	136.447	0	123.144	0	0	0	0	0	0	1	2	0.00022935		d#2 = positive ionisation
262	3.9916	268.132	62.9455	46.2585	46.8146	83.6484	88.8969	69.5402	70.1671	74.8843	58.4505	0	25.2177	23.561	0	0	16.2397	0	17.1607	16.3166	1	1	0.0003246
853	5.5945	306.181	176.094	154.215	156.857	157.211	157.186	139.901	143.719	131.087	135.922	88.2637	0	92.4868	0	0	0	0	0	81.3427	1	2	0.00026987
408	3.4147	326.065	429.095	459.803	445.287	833.941	888.315	937.861	1101.37	1026.38	1049.98	19.3842	16.0603	11.504	0	19.4482	14.6215	0	0	7.5704	1	1	0.00033884
1057	0.5184	339.126	81.494	185.07	213.398	46.9525	117.425	134.241	375.915	338.842	357.726	30.0624	64.5848	0	0	0	0	0	0	19.1308	1	2	0.00038132
484	0.8144	345.995	48.1061	56.014	49.725	79.0189	76.4485	98.1909	62.0767	68.106	72.6854	0	37.564	0	0	0	41.0767	0	0	45.4816	1	1	0.00026987
498	0.8527	348.94	60.584	87.3497	83.5185	125.898	126.81	121.666	110.745	122.138	124.057	0	0	38.3825	0	21.0304	29.3087	0	31.3446	42.8243	1	1	0.0003246
552	0.4337	365.851	86.4996	84.4349	89.2382	216.769	215.12	181.559	145.128	132.17	131.769	27.0306	28.8537	31.035	28.7372	0	27.7937	31.6593	44.4499	29.6736	1	1	0.00034858
567	3.8734	370	212.939	202.75	209.491	195.907	171.309	167.16	295.259	321.871	264.373	74.2026	55.8812	52.4968	0	0	44.6337	61.2348	55.4972	55.454	1	1	0.00034612
573	3.4143	372.072	46.5715	51.74	51.6143	96.8915	79.4648	95.2668	104.874	94.6436	122.256	0	0	0	0	0	0	0	0	0	1	1	0.00013311
676	0.8272	401.952	153.019	143.522	154.639	346.769	323.913	353.965	280.309	272.264	300.362	0	50.2967	50.9184	30.4599	30.4576	0	52.9445	0	50.6306	1	1	0.00033884
756	3.4161	425.989	61.9617	60.1011	63.1201	105.979	111.921	112.414	142.596	135.601	145.964	0	0	0	0	0	0	0	0	0	1	1	0.00013311
792	0.5036	436.875	54.094	51.8232	54.3729	88.618	79.451	85.1248	56.7061	58.4386	51.7791	0	35.5087	0	0	0	0	0	0	0	1	1	0.00018248
811	0.6021	442.97	0	19.2063	21.7162	44.0931	31.9778	60.5562	30.8369	54.2914	41.6727	0	0	0	0	0	0	0	0	0	1	1	0.00048328
1667	0.5207	454.1	67.2551	67.4283	89.4084	137.997	200.481	105.405	96.9453	96.585	93.8871	30.2254	0	46.2965	37.7471	0	0	25.4264	23.1373	0	1	2	0.0003246
870	0.4349	466.802	27.8647	41.6317	25.8991	78.2218	90.0692	80.7077	58.5344	53.9449	56.6681	19.5959	0	8.737	8.2849	14.7311	19.0316	0	13.9305	7.7796	1	1	0.00034612
1758	0.4216	470.768	75.0714	53.315	50.7104	167.556	156.675	178.075	76.1419	104.862	100.346	0	26.9742	25.1255	0	0	0	17.6473	14.1807	16.8463	1	2	0.0003246
880	3.4147	471.995	104.679	101.82	103.033	189.147	210.742	201.607	206.583	227.099	254.913	0	0	0	6.2229	0	0	0	0	0	1	1	0.00018248
1840	0.4209	487.763	101.781	90.4758	84.2313	223.383	216.937	214.307	127.8	141.271	140.379	28.5123	43.4738	0	0	27.1286	33.4721	0	20.8419	20.5925	1	2	0.00033884
954	0.4203	495.81	60.3357	76.7476	71.0983	141.641	149.464	144.189	102.456	98.5794	87.5781	35.652	40.1612	0	0	0	0	18.6503	32.7107	25.4735	1	1	0.0003246
1914	3.8735	505.973	206.342	224.913	220.637	170.079	178.91	161.597	265.571	271.075	260.901	44.0711	41.8882	44.9198	47.6314	42.8274	43.584	42.625	44.7605	45.6875	1	2	0.00034858
992	0.4187	512.8	75.0121	91.3108	61.0452	167.135	168.775	153.587	115.914	107.625	121.7	34.7715	0	0	31.0913	0	25.4824	24.2343	0	31.8352	1	1	0.0003246
994	3.4731	513.185	77.0258	100.71	92.2068	134.56	130.74	130.324	195.725	190.315	165.591	0	0	19.0591	0	18.2169	0	0	0	20.471	1	1	0.00026987
1001	3.8796	515.929	99.8535	116.546	127.217	83.5123	96.8247	99.3642	164.831	178.844	148.421	26.9751	29.763	23.8842	33.786	30.5392	20.7822	25.4196	18.851	22.2553	1	1	0.00034858
1059	0.5913	540.044	51.4579	72.8862	42.183	45.6798	50.1065	62.1238	67.748	74.5439	76.8643	0	0	0	0	0	0	27.673	0	44.2008	1	1	0.0003265
2058	0.5032	544.012	34.2955	53.4637	50.1464	97.9168	74.4116	70.3077	70.6669	56.4835	63.4009	0	29.6369	0	0	18.1082	39.9419	0	0	12.0453	1	2	0.00042429
2135	3.4852	567.104	47.3737	61.8298	51.2128	75.4501	71.2771	78.7064	105.113	115.494	123.232	14.0858	19.4702	0	0	19.4156	0	0	0	0	1	2	0.00026987
1132	3.4146	571.92	70.3962	81.5335	73.2914	126.384	161.597	130.619	156.415	149.249	138.896	0	0	0	0	7.0275	0	6.5947	0	0	1	1	0.00022935
2264	0.5237	604.146	53.3396	55.8169	44.3732	39.0533	56.7216	81.5351	56.7573	54.7534	50.4049	25.5581	13.5887	16.0405	11.8563	5.9229	0	0	19.2579	11.3989	1	2	0.00034612
1292	0.5201	638.189	21.839	28.5244	25.2568	58.4799	55.1093	59.2619	35.9077	48.3849	36.2169	12.2605	11.7776	0	0	0	7.4694	0	0	11.789	1	1	0.00030183
1303	0.4267	642.748	23.9797	28.6354	29.3444	46.4797	50.0687	69.6027	27.4157	46.2803	34.9432	0	0	0	22.5058	21.8848	0	0	0	7.3809	1	1	0.00026987
1321	0.5921	651.991	97.8519	109.209	101.868	131.622	116.613	113.076	108.891	112.438	109.219	0	0	0	0	0	37.1565	0	35.1543	0	1	1	0.00022935
1412	0.589	696.193	58.9682	61.3548	58.2244	70.6536	82.0253	84.4126	83.933	62.6106	68.0151	50.1726	0	0	0	0	0	0	0	0	1	1	0.00018248
1426	4.7009	707.055	61.0087	64.9005	61.0756	61.1384	61.8091	72.5347	64.6917	82.0936	71.0854	0	0	0	0	0	0	0	0	0	1	1	0.00013311
1444	3.9487	712.147	103.731	97.028	107.52	88.1265	95.5093	90.5396	104.288	76.7167	100.025	0	0	0	0	0	0	0	0	0	1	1	0.00013311
1450	3.4154	717.844	26.6252	26.9248	28.7294	49.8491	43.1265	50.4489	54.9379	51.4041	51.3536	0	0	0	0	0	0	0	0	0	1	1	0.00013311
1479	4.0403	731.865	80.1079	87.5137	89.966	105.168	124.464	118.136	108.485	96.0223	113.354	33.1267	35.8905	0	0	0	40.5076	39.9258	0	0	1	1	0.00030183
1531	4.9519	764.136	58.4939	45.1577	54.3141	44.524	47.6857	49.1257	40.2822	37.9489	35.9815	0	0	0	0	34.1401	23.431	23.4759	0	0	1	1	0.00026987
1558	0.5917	786.003	62.3009	64.4675	68.6891	81.3495	75.9521	76.9454	92.3641	85.3634	86.6036	0	0	0	16.2293	0	18.6652	33.7864	0	0	1	1	0.00026987
64	0.4999	116.067	544.063	648.69	592.725	277.474	265.731	294.894	753.854	699.436	845.639	207.804	185.502	178.196	224.314	251.07	245.191	167.812	181.099	171.301	2	2	0.00034858
187	0.5161	156.09	1948.88	1920.17	1879.99	976.504	857.982	874.96	2539.47	2694.76	2582.58	580.865	548.052	583.665	610.834	651.465	600.223	414.667	405.795	415.339	2	2	0.00034858
175	0.8095	232.023	3039.65	3366.56	3574.19	4547.43	4964.54	5083.11	4973.26	5085.91	5056.4	1945.22	2161.53	1831.99	1272.87	1367.13	1293.72	1790.54	1820.41	1848.38	2	1	0.00034858
506	0.4217	239.862	588.418	633.465	640.406	1202.82	1105.81	1199.31	878.639	911.895	822.16	243.171	248.62	250.384	201.288	212.349	202.154	197.066	169.258	177.475	2	2	0.00034858
203	0.8063	245.055	77.0576	83.8465	97.0139	120.713	152.115	134.94	89.3001	107.342	95.2465	35.824	51.6456	39.2069	47.6751	38.7443	0	60.6008	41.0218	0	2	1	0.00034612
207	0.4221	247.911	158.26	137.578	157.861	272.266	281.263	273.11	203.08	191.82	177.73	67.5633	74.5989	96.5454	79.9763	70.877	90.3685	69.1367	76.952	81.0352	2	1	0.00034858
253	0.4234	264.9	249.745	298.132	274.122	521.151	488.039	501.442	411.628	396.639	390.186	124.869	122.929	132.434	0	121.923	0	122.551	114.442	121.707	2	1	0.00034612
807	0.8713	297.027	620.944	523.544	476.322	617.634	850.256	646.644	698.178	632.035	656.447	0	0	0	0	482.59	0	423.029	435.721	429.42	2	2	0.00042429
877	0.4219	309.896	137.81	155.23	121.805	246.103	209.99	234.434	173.318	167.967	174.127	93.2806	91.0012	91.8996	77.2531	75.3275	87.7946	76.0088	60.4448	0	2	2	0.00034858
958	3.673	322.116	652.977	684.849	702.985	668.136	667.404	641.804	658.05	659.82	644.404	290.823	292.287	270.92	235.987	244.617	208.038	308.945	250.634	270.62	2	2	0.00034858
434	0.8556	331.948	101.486	108.701	113.204	157.868	144.868	162.629	171.738	161.942	170.025	54.5545	0	43.6754	55.152	0	0	66.2822	67.7637	61.0908	2	1	0.00033884
1044	0.865	338.033	175.98	173.274	194.698	247.611	262.016	242.767	239.223	223.886	219.463	104.877	82.0105	61.8272	131.761	0	79.5573	87.7511	112.672	118.252	2	2	0.00034858
1097	5.5941	344.268	109.129	80.1869	102.927	85.1104	89.5655	101.74	78.0549	74.0493	65.0037	0	59.3863	0	43.9044	47.5468	48.6223	0	0	0	2	2	0.00030183
497	0.4348	348.862	85.4243	67.3035	62.4698	132.838	142.041	155.528	100.944	93.5165	92.1732	25.8956	43.5837	42.3595	33.9256	38.9757	38.6953	32.2341	36.7237	37.7514	2	1	0.00034858
1144	0.421	352.826	43.8898	49.3451	50.5841	110.721	112.488	101.982	74.7609	68.967	77.6165	29.7043	36.8166	34.9296	0	34.838	36.2858	0	17.8162	24.6069	2	2	0.00034612
1231	0.4216	369.818	194.25	192.723	195.552	388.612	370.396	327.785	256.395	289.806	268.472	98.8433	89.4398	97.8693	74.0285	90.0822	104.406	74.6364	76.2639	60.984	2	2	0.00034858
1232	0.8644	370.013	158.083	140.616	143.064	138.582	194.794	186.21	163.926	142.773	145.676	71.311	89.1364	83.0917	50.0253	59.3942	45.8394	35.419	31.3064	52.2796	2	2	0.00034858
1331	0.4217	386.814	259.623	295.144	281.965	476.879	489.801	506.605	328.452	351.535	370.739	123.558	149.44	124.685	104.274	118.931	115.939	85.1432	89.3982	86.4521	2	2	0.00034858
1347	4.4967	389.136	222.495	206.354	167.859	160.178	172.351	183.625	140.669	140.465	138.85	89.2873	74.0883	101.629	65.0611	99.2094	76.6733	42.686	45.0319	32.4857	2	2	0.00034858
1398	3.8736	401.07	430.822	430.51	435.085	303.738	287.1	316.253	553.269	542.957	576.307	131.445	145.206	133.685	98.383	112.643	137.072	137.922	155.754	119.854	2	2	0.00034858
1402	0.854	401.973	158.374	196.904	157.906	222.425	250.782	262.685	272.797	284.975	296.095	0	0	0	0	0	141.422	124.132	144.353	141.833	2	2	0.00030183
687	0.8886	403.968	119.049	118.189	125.375	198.97	206.235	191	182.258	157.866	168.974	52.1512	0	66.3575	34.3514	43.5875	50.3113	0	59.6765	49.2828	2	1	0.00034612
697	0.8814	405.985	82.1838	78.3156	68.0171	89.9243	101.335	101.97	79.6562	78.0297	73.8319	30.2852	0	0	55.9221	0	15.9679	31.1386	0	32.3741	2	1	0.0003246
1433	3.8736	406.048	419.089	374.666	372.209	286.027	276.431	294.56	486.027	483.725	480.93	130.932	109.023	151.311	115.189	108.096	99.9055	143.869	117.365	122.811	2	2	0.00034858
714	0.4895	411.939	75.006	72.3953	82.7762	97.8898	93.9658	106.486	52.5217	112.759	86.278	40.3064	48.4821	43.9588	30.5105	41.852	48.0714	0	32.7361	35.019	2	1	0.00034858
761	0.4445	428.839	141.73	146.112	136.06	247.669	245.946	238.507	170.593	190.679	225.275	71.0578	80.7679	61.9345	68.8337	67.4839	77.1522	52.3753	59.9464	46.8442	2	1	0.00034858
831	3.6348	451.02	160.987	167.923	133.552	123.739	116.338	129.271	136.511	155.417	156.786	0	0	68.2017	52.5668	61.9932	0	48.1973	0	50.8157	2	1	0.0003246
1711	0.6021	462.021	271.972	249.536	267.78	344.621	205.376	357.71	402.544	350.98	286.68	129.159	0	124.085	102.582	167.883	108.907	129.816	146.097	179.784	2	2	0.00034858
1733	0.865	467.92	168.117	172.817	168.497	265.258	304.706	288.074	286.243	278.849	285.825	60.4897	71.0341	74.0662	71.2274	63.178	62.7027	95.3098	78.4357	75.2846	2	2	0.00034858
1749	0.8859	469.94	178.439	169.988	183.37	238.559	258.689	251.496	220.462	228.185	224.754	81.1689	91.5943	84.178	80.1907	82.5453	78.5624	90.7488	90.1732	90.8359	2	2	0.00034858
1875	3.8725	496.042	112.554	111.64	153.738	86.9578	83.6205	64.6193	121.24	105.941	138.071	33.7895	58.006	52.3904	0	0	0	54.5505	37.7214	0	2	2	0.0003246
980	0.4754	506.065	60.6518	64.745	69.8822	129.024	109.733	124.741	109.875	114.306	131.156	47.659	29.924	35.5287	28.0008	34.2538	23.36	22.3083	0	19.6339	2	1	0.00034858
2021	0.7629	533.978	260.627	258.812	271.191	294.582	299.122	301.118	299.012	305.631	339.321	0	180.279	0	0	0	214.443	0	205.166	219.922	2	2	0.00030183
1075	0.5212	550.175	39.3692	49.2509	56.1632	72.3848	52.9022	61.9889	57.0642	45.8508	52.9973	31.3856	21.0224	22.0275	25.8341	24.0363	20.0479	22.1687	0	14.4823	2	1	0.00034858
2132	5.5946	566.105	149.958	134.472	135.299	149.618	156.523	144.344	179.204	157.124	184.599	54.623	64.1979	53.9334	43.2624	37.8445	27.0061	84.7679	78.6323	70.7974	2	2	0.00034858
1120	0.5021	567.164	23.7414	21.0424	29.0672	52.3731	53.7623	58.0873	34.9652	28.3544	28.3244	8.1116	13.1588	17.8728	14.4525	0	10.2256	0	6.7008	12.4123	2	1	0.00034612
1146	0.5181	577.088	89.0208	75.9513	92.6582	128.401	135.415	142.484	151.466	138.432	154.415	45.0362	61.8321	71.0776	40.387	44.6028	47.6293	30.6637	37.7016	36.7224	2	1	0.00034858
1199	3.6749	596.951	49.2079	55.6756	46.7416	43.8704	48.6487	46.3196	50.7539	61.374	62.8714	25.3877	11.8872	0	11.8883	11.1133	21.0991	15.2741	18.623	0	2	1	0.00034612
1210	0.4899	600.811	67.2015	51.8807	67.7523	106.996	98.1572	92.3001	56.4235	59.8589	66.6653	23.4975	27.3879	34.5862	26.1711	42.7041	29.0557	17.598	32.5583	25.299	2	1	0.00034858
2383	4.2419	647.178	498.247	578.445	504.088	528.844	535.332	517.558	543.296	556.21	540.007	172.634	191.276	165.604	95.6401	93.4645	120.005	141.083	145.258	141.254	2	2	0.00034858
1311	4.249	647.18	116.549	110.322	118.02	103.596	125.849	128.231	118.647	120.545	104.959	43.6932	50.583	26.1222	16.7955	16.3789	27.7605	32.9472	41.2173	33.4639	2	1	0.00034858
1313	0.5284	648.115	27.1916	41.3556	41.57	58.952	52.6969	44.3515	59.4465	61.185	76.0441	25.1052	25.9082	22.0588	11.0771	0	0	22.3998	0	12.2769	2	1	0.00033884
1373	0.5082	678.039	36.4369	33.5797	35.869	53.1679	50.5884	60.0624	41.738	56.5111	55.186	24.1385	20.816	12.1718	7.7106	17.753	13.9891	12.2643	18.026	11.7904	2	1	0.00034858
1486	4.5848	732.999	56.0454	55.0568	55.1584	53.8648	54.9227	63.6473	59.0638	67.1263	80.678	26.3685	23.7512	12.9385	16.448	0	15.2191	24.8395	21.1619	27.877	2	1	0.00034858
1511	0.5916	749.958	55.9289	77.3817	66.2693	71.5253	85.9998	69.972	62.4235	83.4967	61.8125	0	41.556	36.4292	0	0	35.1896	0	44.3833	46.3108	2	1	0.0003246
1515	5.1304	754.36	661.584	614.62	658.065	635.283	652.293	609.429	526.077	582.559	585.443	265.912	299.09	112.819	246.337	243.58	252.619	185.822	180.209	178.529	2	1	0.00034858
1530	0.5925	764.126	61.2527	60.475	61.2914	106.821	83.9639	73.3315	101.926	87.4428	102.217	43.8537	0	41.3438	28.5714	0	34.8204	0	31.1667	30.8628	2	1	0.00033884
1598	5.1219	808.28	119.708	122.793	110.555	119.123	125.51	104.927	87.237	112.034	105.96	0	66.6696	57.0928	50.825	0	45.1663	38.2207	0	0	2	1	0.0003246
1601	4.9529	810.13	79.9488	75.3622	69.8306	69.3165	75.9412	81.809	49.8086	77.6669	65.4774	0	29.7844	38.5894	32.9963	35.3701	32.6906	20.734	28.1208	32.6082	2	1	0.00034858
61	2.5343	113.083	1962.75	2051.97	2001.98	1974.99	2150.88	2010.31	1960.76	1784.68	1859.23	1688.6	1735.64	52.2652	1500.36	1390.79	92.0525	60.9746	1387.06	1458.84	3	2	0.00034858
63	0.5167	115.063	7881.51	7843.81	7907.45	4297.51	4255.13	4320.26	11593.5	12201.1	12574.1	3127.89	3170.42	3246.96	3966.35	4004.37	4077.3	2959.86	2857.44	2841.12	3	2	0.00034858
71	0.4223	120.009	222.468	251.673	191.306	245.359	244.825	223.044	287.319	148.843	166.507	0	127.592	122.328	100.164	156.764	115.802	141.613	98.4555	104.05	3	2	0.00048677
129	0.4223	138.909	2329.76	2435.84	2302.15	3701.64	3666.01	3639.13	2715.25	2837.66	2854.94	1382.63	1401.47	1421.82	1250.2	1213.3	1226.81	1094.64	1201.62	1173.15	3	2	0.00034858
392	2.5913	212.153	252.211	313.158	324.649	324.924	348.197	323.541	287.79	340.759	327.213	228.038	206.578	228.565	0	193.056	169.217	0	208.056	180.862	3	2	0.00034612
513	3.673	241.041	267.71	246.781	257.441	222.496	247.423	205.495	243.807	253.925	232.764	149.179	125.612	147.637	112.894	106.628	86.3199	119.761	127.972	126.481	3	2	0.00034858
516	6.0571	241.278	4328.95	3620.75	2825.79	2425.17	2019.98	1886.99	1721.31	1606.58	1558.9	1384.64	1346.88	1265.69	1305.93	1220.99	1154.03	1128.95	1095.8	1214.25	3	2	0.00034858
576	0.8657	251.985	949.665	814.612	947.686	1138.92	1196.61	1170.68	1242.32	1148.69	1295.42	615.539	677.051	93.5744	598.606	629.396	598.251	682.477	662.13	672.313	3	2	0.00034858
248	0.8854	261.943	112.723	108.753	105.747	135.12	134.549	134.547	144.362	141.715	144.358	67.2234	90.9374	61.3814	71.4002	63.9639	64.5479	74.7379	66.9711	84.5159	3	1	0.00034858
626	0.513	262.013	3231.75	3024.51	3675.55	4749.02	4551.58	3995.47	3484.98	3315.76	3238.75	2031.06	2123.64	2035.87	1439.19	1433.81	1454.64	1488.19	1505.37	1442.14	3	2	0.00034858
631	0.5014	263.008	215.041	206.269	209.456	264.82	348.657	245.591	227.986	216.849	226.381	179.132	158.152	112.005	97.2433	98.0928	101.626	96.9483	126.882	105.022	3	2	0.00034858
647	2.2546	266.036	366.255	372.269	370.078	346.884	349.896	369.91	382.995	363.281	422.185	293.592	258.392	289.886	235.483	204.867	248.8	0	218.245	194.649	3	2	0.00034858
661	0.4217	268.868	204.721	212.524	197.976	315.626	310.595	301.708	199.689	259.396	243.127	193.987	184.803	184.527	131.782	142.885	150.618	138.88	123.468	0	3	2	0.00034858
745	5.2263	285.952	140.531	138.988	121.435	139.809	161.077	136.406	163.825	156.289	160.639	93.0016	92.6004	91.3519	91.3071	85.4121	86.8046	61.599	70.3835	87.4098	3	2	0.00034858
306	0.4904	287.053	366.163	606.965	353.422	345.083	297.647	427.015	557.745	561.243	343.137	265.992	298.903	232.837	211.264	200.922	221.552	191.341	249.295	181.964	3	1	0.00048677
771	0.8659	291.014	396.33	422.391	456.661	604.128	671.152	705.567	623.255	625.062	645.831	307.11	284.622	288.483	276.24	267.276	271.122	312.033	284.199	289.626	3	2	0.00034858
783	0.8483	293.01	7040.18	6798.91	6497.96	8768.51	9374.5	8925.94	9069.52	9559.5	9327.9	4531.95	4645.26	0	5081.92	5074.42	4989.03	4261.54	5237.15	4654.65	3	2	0.00034858
788	3.8749	294.066	306.872	313.525	273.055	309.134	296.675	295.152	328.647	334.18	317.85	198.625	192.418	205.715	183.695	0	182.192	190.932	170.354	148.293	3	2	0.00034858
826	5.2265	300.978	161.489	169.826	154.506	183.446	189.368	214.442	195.838	174.696	185.903	117.995	104.656	89.2687	96.6631	110.092	87.7077	69.0962	76.9088	79.3881	3	2	0.00034858
351	0.5228	306.001	352.899	333.312	394.712	393.619	453.685	396.906	385.773	401.285	396.309	194.611	193.529	222.728	171.499	207.472	229.107	226.154	192.547	236.013	3	1	0.00034858
890	0.8584	311.019	189.876	217.534	236.502	271.062	243.538	238.853	179.249	213.221	205.032	108.754	98.4585	88.0085	129.493	0	119.74	159.457	142.285	173.386	3	2	0.00034858
943	5.5945	320.164	80.2018	57.9159	65.5704	69.7321	71.8655	78.8048	68.1741	56.1697	53.6601	44.0724	40.8426	36.5466	33.9296	30.0838	0	50.7163	36.5096	28.6532	3	2	0.00034858
987	0.422	326.885	508.058	526.899	552.231	819.599	733.116	823.338	664.023	667.852	672.453	349.848	372.324	374.303	364.289	334.21	322.397	306.574	310.693	330.792	3	2	0.00034858
439	0.896	333.964	75.7493	83.4288	75.3884	104.883	98.7297	105.129	109.406	97.303	99.7501	65.1156	47.62	57.0357	55.3552	53.6548	50.3253	56.4224	46.2079	52.1769	3	1	0.00034858
1090	0.4221	343.874	472.715	486.466	514.597	737.295	748.094	737.235	625.534	638.581	588.009	303.11	307.842	283.382	278.569	260.855	264.981	242.071	289.858	282.651	3	2	0.00034858
503	3.6335	351.095	544.703	609.23	598.312	464.32	497.788	506.215	568.515	530.872	529.419	328.938	320.963	347.71	235.981	241.84	253.174	277.871	269.414	286.023	3	1	0.00034858
1172	6.9578	357.252	221.581	195.644	159.214	301.848	274.901	290.29	262.434	264.569	283.212	171.34	153.209	151.067	125.252	127.959	109.78	111.419	100.643	106.677	3	2	0.00048677
524	6.9669	357.253	105.317	117.455	126.829	147.947	146.254	145.657	136.565	134.99	159.809	87.9937	97.425	91.9368	56.3794	65.7133	63.9792	60.7595	66.8424	61.2786	3	1	0.00034858
537	0.855	360.95	148.809	158.957	137.278	197.338	214.741	178.87	161.684	185.707	162.701	78.7651	69.6299	81.5482	84.7404	88.4693	86.2432	93.9108	86.4174	86.5311	3	1	0.00034858
541	0.8317	361.958	187.755	194.264	206.203	213.519	237.226	249.469	224.358	249.797	218.664	157.009	132.378	126.918	126.644	135.286	146.554	131.065	118.806	116.063	3	1	0.00034858
1244	5.5946	372.048	118.273	123.157	115.491	131.512	120.35	121.564	160.403	140.466	142.827	77.4255	86.7111	74.0433	68.7684	51.3847	63.0591	92.1554	99.8809	81.218	3	2	0.00034858
1278	5.5946	378.022	221.361	187.542	218.559	167.843	209.079	217.327	219.08	210.261	204.887	125.884	126.606	131.694	101.38	91.7837	93.8156	116.401	148.213	148.325	3	2	0.00034858
595	0.445	378.883	66.5111	79.4793	61.028	59.7168	67.973	70.413	73.3076	70.1072	81.409	39.598	41.3883	35.2989	34.1218	42.3475	29.6471	38.2484	41.48	34.1124	3	1	0.00034858
1286	0.6006	379.971	183.954	181.626	205.878	231.978	246.474	241.535	244.191	247.762	243.676	138.316	0	95.1687	92.5684	104.806	90.0095	129.746	120.46	141.818	3	2	0.00034858
1288	0.5161	380.073	733.919	747.95	759.056	1034.82	993.389	1055.64	1063.5	1070.22	1147.53	550.561	536.527	555.249	368.86	417.275	370.515	347.339	334.543	342.888	3	2	0.00034858
612	5.5807	384.215	603.123	578.072	649.976	905.58	956.609	965.832	405.51	474.636	425.324	374.848	368.487	353.502	325.175	351.053	323.432	300.44	282.45	101.487	3	1	0.00034858
646	4.0048	392.094	44.336	56.2852	53.2694	66.6732	60.6635	61.7047	45.8638	58.4013	57.2566	0	36.888	31.007	32.1702	26.5737	44.9925	43.5051	43.7545	38.5861	3	1	0.00048677
653	0.4224	394.858	147.701	154.668	138.478	257.121	241.581	277.674	183.179	188.314	201.687	106.199	96.3477	101.425	83.3246	102.164	96.45	80.4733	89.8177	96.5516	3	1	0.00034858
690	0.495	405.112	457.01	479.078	459.144	629.236	595.668	665.014	728.512	707.785	739.786	443.783	423.724	423.615	306.647	317.955	321.648	234.494	234.396	235.448	3	1	0.00034858
1449	0.3646	409.943	158.48	181.091	152.107	190.448	182.778	172.518	179.849	199.085	211.089	110.444	116.868	106.448	104.124	109.306	94.8106	119.974	85.1112	96.6516	3	2	0.00034858
713	0.421	411.847	189.355	161.424	167.679	274.995	317.216	303.846	246.696	232.786	286.938	113.675	115.526	115.959	96.1323	137.772	109.263	92.7015	97.7133	100.872	3	1	0.00034858
745	0.5985	422.01	470.964	565.864	486.996	621.977	574.324	584.167	548.564	489.933	503.021	302.739	292.536	257.938	275.363	240.916	267.177	271.382	260.353	288.563	3	1	0.00034858
788	3.9577	436.072	62.9221	77.5598	99.6246	83.842	74.0253	86.0615	76.1494	93.2782	73.2847	0	48.9766	52.5371	55.4444	66.5878	58.0171	35.5794	54.6705	46.9904	3	1	0.00048677
1676	0.4222	456.839	116.365	111.08	97.8159	183.859	164.076	158.784	145.422	119.522	148.99	82.8773	85.2403	89.8531	92.2962	92.9229	65.8232	82.5039	60.3592	70.4999	3	2	0.00034858
1695	0.5996	459.972	325.205	330.784	349.196	445.925	461.588	446.03	397.285	406.55	463.037	198.485	175.74	180.83	160.191	162.722	158.494	184.794	184.419	220.827	3	2	0.00034858
1771	0.4228	473.831	194.714	200.522	222.466	300.75	303.866	359.711	267.842	289.977	307.35	146.224	182.001	145.006	144.376	0	120.794	124.933	132.912	112.151	3	2	0.00034858
898	0.5242	476.138	553.654	560.952	538.772	679.737	643.547	754.266	920.688	834.675	919.419	404.616	419.243	422.378	332.032	300.534	309.654	271.106	259.654	283.223	3	1	0.00034858
903	0.8281	477.969	127.498	141.227	132.671	181.203	211.038	230.321	193.999	200.326	208.573	81.1301	83.7699	68.0638	73.6553	75.4093	56.9453	91.2445	88.4711	68.2492	3	1	0.00034858
1815	5.5945	483.209	1433.12	1319.31	1196.18	1298.06	1243.22	1159.08	1217.16	1203.99	1178.71	656.94	640.233	644.15	424.41	469.329	426.429	720.08	721.368	719.789	3	2	0.00034858
1820	0.5989	484.044	134.495	205.341	207.099	160.496	173.787	186.766	158.524	129.31	140.76	105.306	0	102.934	93.1259	74.8862	70.351	120.678	80.8488	116.102	3	2	0.00034858
1844	5.5946	488.164	240.717	279.113	229.966	277.836	272.642	322.041	322.396	304.009	304.783	175.273	169.963	157.288	143.143	91.735	119.666	226.003	199.913	198.77	3	2	0.00034858
961	0.4914	499.861	136.911	111.413	116.918	138.425	141.184	182.061	171.019	103.909	122.038	73.4228	76.505	86.1534	88.9641	61.3488	72.6945	67.7211	60.0332	63.1337	3	1	0.00034858
1002	4.1167	516.059	84.6052	70.8579	81.4997	53.8563	69.618	60.5542	61.6049	67.9962	68.8113	38.8692	48.563	33.3008	43.7141	51.4936	37.6698	43.0624	40.9916	0	3	1	0.00034858
1962	4.9573	518.269	491.207	434.009	528.13	394.673	390.139	374.928	370.443	371.067	375.353	288.006	278.974	314.072	257.443	220.204	211.052	202.603	185.614	176.365	3	2	0.00034858
1079	0.8182	553.985	95.5954	100.101	117.676	165.053	124.308	113.968	132.064	130.27	129.323	68.0202	72.2572	66.9269	80.1705	77.0057	72.2916	72.3096	68.2646	69.0135	3	1	0.00034858
1110	3.9061	564.147	107.682	90.8741	90.8318	83.1221	74.105	76.1398	139.418	137.552	141.942	57.3105	54.7415	0	56.007	59.5503	46.9918	70.9623	46.3144	0	3	1	0.00034612
1113	4.9405	564.278	1002.61	1023.99	1023.42	861.762	876.557	880.712	814.792	820.327	755.464	546.19	557.471	574.186	437.402	477.337	448.185	394.178	386.277	373.076	3	1	0.00034858
2209	3.9525	584.547	304.746	282.068	291.297	337.471	318.45	310.665	317.351	307.551	308.888	155.855	167.784	142.532	147.954	171.118	159.227	154.011	173.526	139.509	3	2	0.00034858
1170	4.0028	585.933	427.661	373.396	426.368	446.219	461.758	455.917	468.213	438.5	440.111	198.837	227.405	221.151	229.488	241.987	218.873	215.04	230.859	216.6	3	1	0.00034858
1175	4.584	587.07	125.174	127.882	117.369	121.012	122.44	126.6	114.044	146.182	120.35	81.4015	62.5017	59.2849	52.5172	46.6595	52.7391	46.458	51.1544	43.3035	3	1	0.00034858
1261	3.5	624.912	116.709	143.154	136.816	145.165	165.654	171.35	141.954	156.38	146.266	86.0444	75.9582	98.8694	83.7457	66.8879	73.7308	72.2391	77.0327	80.9437	3	1	0.00034858
1274	5.5943	630.07	66.4547	76.6152	73.803	134.907	112.62	123.328	53.3052	61.4502	62.1178	43.8672	45.3354	55.7774	41.4381	34.9367	32.8449	39.5989	28.4097	34.7573	3	1	0.00048677
1323	4.4824	652.944	54.7309	54.1289	67.7034	59.195	79.2647	65.7928	74.5743	78.9659	70.8674	38.3841	30.1506	38.1288	37.4366	38.6992	44.2362	27.4604	42.3628	36.4787	3	1	0.00034858
2410	0.6009	662.058	276.958	285.198	256.826	312.952	325.27	342.362	260.752	264.295	264.738	163.922	168.828	159.942	154.383	169.614	154.164	119.328	123.85	122.327	3	2	0.00034858
1345	4.9543	664.205	227.771	217.895	214.069	198.214	176.99	177.53	182.735	178.832	171.384	122.954	125.24	116.715	108.815	98.3724	101.021	109.905	93.7292	90.0586	3	1	0.00034858
1355	0.3616	669.799	57.1164	41.6606	48.8943	54.1111	42.416	54.141	42.2694	58.0376	44.6489	29.3396	24.9444	21.1298	29.057	21.5558	17.3334	15.7443	23.5909	17.8478	3	1	0.00034858
1393	0.3618	685.772	65.3949	74.0551	62.9255	91.9705	103.95	96.7197	91.0967	84.4728	89.4131	51.1694	45.8603	45.519	49.6819	39.9653	43.2514	42.1801	50.9696	23.1634	3	1	0.00034858
1394	4.0436	685.859	40.6782	56.1775	41.3555	46.3649	53.5608	40.088	63.9844	61.3229	57.4551	19.6432	21.7822	22.4836	26.8129	28.3888	29.7912	21.0346	0	33.0369	3	1	0.00034858
2471	0.522	686.052	78.8037	86.2297	97.4694	77.9937	73.1987	83.5095	70.0756	94.3179	94.6388	64.9427	27.4953	55.6362	19.2695	46.289	41.2766	44.2245	50.8974	24.3312	3	2	0.00034858
1397	3.9596	686.173	61.4472	53.1861	70.653	63.4226	70.3643	76.6158	67.2843	79.491	65.2341	43.4992	44.8976	35.628	56.7046	40.8567	0	48.4094	51.3852	34.6784	3	1	0.00048677
1440	0.5246	711.094	51.8402	48.292	63.6808	54.3105	58.1081	66.1771	63.5696	83.7404	82.0714	41.7292	30.3794	41.0402	15.3177	33.6464	23.5421	17.1751	27.1731	25.7336	3	1	0.00034858
2562	3.0668	718.947	131.922	138.671	153.651	133.445	143.828	122.523	132.252	129.295	128.243	84.3464	92.2621	81.6462	88.2062	85.0001	87.0036	67.0399	65.4572	68.069	3	2	0.00034858
1459	3.0695	723.925	137.725	123.33	144.347	179.296	165.363	183.559	161.663	152.271	158.451	110.638	83.4846	83.6368	76.7752	88.4678	88.9823	96.606	75.3647	73.4279	3	1	0.00034858
2572	4.4957	724.35	333.81	315.488	333.374	269.913	243.373	269.315	221.869	221.612	208.272	185.137	175.071	186.404	208.007	167.356	157.382	119.563	103.647	133.319	3	2	0.00034858
1465	4.6864	726.328	181.49	169.48	173.903	144.064	165.319	151.047	144.154	134.185	136.999	89.5206	92.7935	102.217	84.799	90.7914	86.9151	63.4562	68.6431	69.9208	3	1	0.00034858
1487	3.9552	733.071	243.027	217.128	208.999	217.954	231.191	226.313	208.428	214.116	213.46	115.671	105.211	109.989	122.212	132.309	136.673	107.356	127.217	114.448	3	1	0.00034858
2639	3.9496	754.584	206.867	200.881	239.181	215.697	259.42	249.513	228.26	230.526	213.748	120.968	126.581	132.204	96.2475	99.1237	89.925	124.512	146.862	121.332	3	2	0.00034858
1540	4.5083	770.356	457.207	535.652	499.942	374.23	400.079	375.48	345.758	332.107	354.857	248.694	237.179	237.924	213.971	197.025	227.583	143.293	149.898	152.651	3	1	0.00034858
1638	3.993	834	260.86	266.228	255.204	326.906	305.146	322.204	291.026	306.981	292.767	129.267	143.713	134.094	146.427	148.077	132.508	151.758	142.792	172.745	3	1	0.00034858
1640	5.2676	836.273	288.458	311.569	292.511	256.92	265	266.062	219.075	237.29	216.861	171.207	176.094	188.368	153.662	161.643	145.397	110.182	114.662	102.802	3	1	0.00034858
1657	0.6602	858.977	96.0605	105.055	98.4995	125.292	124.789	130.516	115.223	103.22	88.5143	69.0565	0	64.9534	63.2446	60.688	73.2427	55.3245	58.2778	71.0169	3	1	0.00034858
2785	3.9527	875.036	148.829	147.332	125.351	154.052	187.907	200.379	166.764	151.691	153.704	87.5862	89.3587	68.279	82.0392	100.511	100.963	67.6223	104.863	86.6713	3	2	0.00034858
2818	3.9525	904.116	227.09	259.117	261.495	197.215	231.48	238.691	198.189	243.073	226.143	110.529	117.189	125.873	150.536	131.796	107.192	134.214	126.859	131.184	3	2	0.00034858
1813	3.978	1128.07	192.703	171.762	179.93	206.094	195.551	191.106	216.956	209.994	200.756	102.216	77.6479	71.0497	84.2122	87.301	86.6679	93.8475	99.1823	95.7126	3	1	0.00034858
6	0.4229	78.9831	835.257	833.545	738.504	978.736	857.613	884.619	1034.02	763.198	709.768	510.666	493.434	497.722	531.07	673.742	515.152	591.649	454.52	493.016	4	2	0.00034858
114	0.3773	130.544	570.661	673.723	747.03	772.16	719.925	825.347	784.155	596.739	589.74	545.814	561.214	476.921	507.671	519.534	528.554	503.658	582.576	503.361	4	2	0.00048677
50	0.4248	146.959	278.289	256.117	289.145	381.098	398.303	403.402	330.099	403.35	332.359	236.168	240.689	205.09	272.46	244.413	245.453	223.305	236.592	210.36	4	1	0.00048677
51	0.4898	147.054	82.5952	85.4542	89.2757	103.925	95.9598	79.4871	103.18	96.9748	105.548	78.1488	70.1984	79.114	74.5006	65.2308	71.097	68.4746	80.8459	70.0958	4	1	0.00048677
182	2.5654	154.11	1577.97	1566.56	1676.64	1585.68	1666.86	1587.08	1427.37	1383.43	1430.73	1190.92	1182.79	1303.41	1108.29	1138.32	1090.6	1075.82	1004.63	953.303	4	2	0.00034858
62	0.42	163.949	1112.91	1155.71	1256.57	1660	1703.56	1690.89	1415.18	1400.65	1537.1	919.638	948.506	977.864	799.947	955.797	907.119	875.776	806.454	768.763	4	1	0.00034858
259	2.5913	176.093	94.0648	127.603	110.945	135.886	133.652	116.321	106.107	112.471	115.764	84.1038	88.6425	82.2344	86.4287	76.1205	58.7996	69.6335	84.8604	71.2621	4	2	0.00034858
298	0.5313	188.08	241.785	228.859	234.199	272.362	274.682	240.099	241.086	241.09	208.248	187.61	154.238	195.758	158.84	133.849	154.083	135.282	156.809	161.993	4	2	0.00034858
366	5.5946	205.043	1504.45	1543.28	1599.8	1603.62	1644.68	1603.19	1703.23	1711.22	1755.48	1090.28	1046.1	1022.81	829.339	846.85	802.637	1202.39	1201.42	1206.85	4	2	0.00034858
146	0.4502	215.891	308.923	358.183	337.083	307.2	285.617	277.923	323.887	305.692	327.668	151.574	168.368	170.621	231.011	218.851	203.863	189.205	192.229	187.547	4	1	0.00034858
457	5.5946	226.558	104.815	107.216	104.539	85.0687	114.062	106.227	112.328	109.462	113.34	71.6827	79.4798	79.8532	55.3027	47.2411	61.5552	75.2548	76.9587	103.629	4	2	0.00048677
475	4.9574	231.146	227.547	236.595	222.304	204.706	258.346	212.761	215.895	251.603	211.466	190.086	162.415	206.106	179.402	191.191	193.59	204.319	179.163	179.438	4	2	0.00048677
481	5.5947	233.091	21615.8	22474.2	22128.3	21337.7	23476.2	23113.4	23588.6	24657.5	23856.6	17018.3	17608.4	17630.2	13187	13960.8	14440.1	17790.8	17962	17729.2	4	2	0.00034858
179	0.4993	234.975	403.465	462.656	478.361	633.023	543.888	568.952	520.789	530.662	518.372	365.759	349.15	342.291	322.123	319.292	335.687	321.275	327.392	304.242	4	1	0.00034858
497	5.5946	237.092	258.021	261.368	243.012	324.443	374.452	352.071	200.474	215.792	233.617	210.163	167.24	195.934	139.758	165.682	162.093	182.114	175.786	164.185	4	2	0.00048677
505	0.7709	239.499	1458.53	1386.45	1471.63	1441.09	1445.99	1426.58	1508.99	1557.04	1515.89	1184.26	1203.2	1279.68	1281.49	1241.16	1301.68	1230.5	1245.18	1194.18	4	2	0.00034858
526	0.3632	243.506	64.0517	67.3286	63.6772	67.084	61.1773	63.7937	61.3272	60.4644	54.6084	51.454	41.3731	37.1155	41.3949	37.0241	39.2601	40.6881	40.3085	33.6684	4	2	0.00034858
535	0.5011	245.033	1305.22	1388.53	1354.9	1701.28	1689.47	1719.5	1277.14	1342.38	1372.41	1009.15	1032.5	983.311	1006.52	925.313	880.917	938.15	885.344	946.719	4	2	0.00034858
537	4.2419	245.128	884.19	885.605	887.527	877.223	907.991	862.466	896.437	984.194	911.818	771.115	774.337	769.109	780.136	794.957	864.911	807.706	800.821	811.371	4	2	0.00048677
546	5.9227	247.107	133.978	122.439	121.386	146.683	141.246	142.179	147.368	162.969	142.095	94.7099	89.4333	102.469	72.3973	101.762	69.9815	107.376	107.975	110.666	4	2	0.00034858
585	0.3688	253.039	582.506	616.178	593.002	619.747	574.854	558.802	575.445	553.728	557.68	533.574	555.39	551.752	511.076	523.324	505.2	175.907	487.741	499.042	4	2	0.00048677
225	0.4943	255.024	1609.97	1628.75	1637.81	1553.23	1426.08	1532.8	1414.15	1376.2	1339.09	1215.66	1330.34	1242.31	1171.58	1226.42	1131.41	1080.4	1111.27	1072.47	4	1	0.00034858
595	5.5946	255.075	336.141	369.365	332.088	372.2	389.054	395.555	439.053	400.072	433.177	303.907	299.491	277.074	223.025	217.101	227.946	295.562	304.169	303.936	4	2	0.00034858
656	0.8561	268.031	225.762	196.601	227.836	235.611	250.817	247.081	250.098	247.848	254.104	150.292	151.57	163.337	124.014	128.944	128.865	178.319	163.657	151.265	4	2	0.00034858
693	0.6003	276.028	131.116	116.432	102.445	173.421	149.633	218.339	103.107	103.662	112.608	86.8273	94.0513	72.8742	89.0271	74.9063	62.7212	90.6791	83.5392	87.7042	4	2	0.00034858
705	5.5947	278.149	651.177	643.858	581.542	585.803	662.28	661.932	694.958	703.338	717.83	526.565	506.947	528.332	410.6	382.169	431.364	555.479	526.113	530.3	4	2	0.00034858
714	0.3666	279.987	2341.17	2402.96	2489.17	2357.16	2413.5	2434.12	2362.38	2477.13	2480.41	1704.29	1578.8	1588.26	1644.85	1699.74	1642.85	1655.23	1602.03	1594.15	4	2	0.00034858
804	5.5945	296.1	260.787	315.904	314.123	307.632	302.193	310.652	298.009	302.476	306.43	209.853	223.975	218.708	156.154	162.072	170.679	218.31	230.985	220.035	4	2	0.00034858
847	3.6729	305.089	325.687	363.209	343.701	248.564	251.408	285.909	333.277	305.133	288.001	219.148	234.349	226.163	177.704	147.064	184.243	183.673	180.368	216.203	4	2	0.00034858
372	0.4279	310.897	480.992	471.908	492.992	593.702	586.869	588.379	579.054	531.081	521.312	447.658	435.404	434.787	427.515	458.515	392.617	373.205	361.135	411.041	4	1	0.00034858
887	0.4216	310.911	162.612	164.927	154.244	123.661	155.137	137.444	160.602	185.712	160.083	81.1035	101.546	82.818	85.1544	91.3143	88.3083	123.932	104.056	102.076	4	2	0.00048677
891	3.9535	311.021	661.423	738.454	728.013	751.264	730.662	705.599	685.825	748.513	722.37	614.504	632.674	600.14	597.056	598.327	624.515	541.362	578.272	560.977	4	2	0.00034858
930	3.7701	317.98	5981.32	6901.14	6090.92	6659.27	7028.92	6620.47	6337.49	6642.21	6603.17	5534.89	5933.63	5941.82	5556.75	6001.55	5860.73	5774.12	5828.91	5557.17	4	2	0.00048677
974	0.3624	324.447	73.5653	70.2218	53.9875	61.341	52.5789	53.6376	60.7524	54.0721	68.9292	53.3851	46.4068	41.2999	43.084	42.5548	52.2594	51.4934	40.4883	48.0042	4	2	0.00048677
407	0.5265	326.05	1257.13	1299.39	1322.65	1310.7	1169.78	1314.45	1203.89	1171.03	1229.93	1078.07	1048.17	1093.83	997.305	919.473	933.413	867.011	941.561	960.609	4	1	0.00034858
415	0.4317	327.887	297.104	305.328	326.163	418.19	383.784	361.164	379.482	382.602	386.238	237.604	223.339	196.693	219.978	230.58	247.383	236.467	223.149	240.02	4	1	0.00034858
438	3.4964	333.052	1082.52	1071.36	1068.74	1099.82	1147.7	1060.34	1129.58	1137.35	1209.37	947.484	957.246	960.35	1006.38	969.571	1022.45	970.516	946.445	950.487	4	1	0.00034858
446	0.4912	335.924	130.437	121.225	141.225	168.974	165.47	169.451	160.694	145.742	137.7	99.4124	101.342	130.179	94.6075	91.5064	91.1469	71.2958	85.9754	69.5826	4	1	0.00048677
1092	4.0486	344.008	93.0845	113.248	96.9315	83.9273	102.152	94.389	105.81	93.9474	90.8732	56.9272	75.3843	61.6323	54.9185	63.6411	62.3408	43.4672	54.9994	58.3122	4	2	0.00034858
1219	0.5286	368.029	303.168	300.577	331.918	337.761	349.519	296.915	307.647	295.622	300.675	249.291	236.659	233.134	194.872	205.725	195.426	186.2	214.501	189.227	4	2	0.00034858
1240	0.527	371.137	290.352	328.351	310.211	314.94	306.958	313.31	287.717	279.834	296.423	249.78	268.721	241.939	196.366	220.58	182.143	158.784	151.902	143.933	4	2	0.00034858
1255	5.5946	374.042	1943.59	2098.14	1978.53	2075.56	2187.46	2076.85	2349.24	2298.59	2376.2	1429.69	1343.33	1379.71	1064.1	1038.91	1115.34	1521.58	1594.07	1495.1	4	2	0.00034858
590	3.4936	378.05	134.139	137.496	116.956	132.625	126.747	111.194	129.643	119.961	118.529	88.6663	79.2907	99.9922	95.6838	92.6085	103.123	102.469	99.5173	110.296	4	1	0.00034858
1282	4.1791	378.238	218.627	214.875	222.632	209.603	211.491	239.27	208.056	194.16	188.466	142.03	178.637	187.88	163.351	175.33	148.918	147.634	113.671	148.036	4	2	0.00034858
1358	0.4345	391.895	106.281	95.4636	92.7783	93.2161	98.7001	83.1904	96.6866	89.1726	102.656	63.8873	74.8758	77.4338	70.3958	58.5685	57.0137	89.0103	67.338	68.6936	4	2	0.00048677
664	0.4911	398.913	228.102	232.818	228.222	251.081	266.541	297.66	215.73	274.923	245.386	208.72	197.23	210.77	204.102	197.793	202.52	199.327	191.968	188.417	4	1	0.00034858
1444	3.9514	408.062	2084.79	1911.87	1967.24	1935.85	2022.81	1986.02	1756.18	1807.5	1765.04	1553.39	1514.28	1660.7	1361.66	1400.51	1387.33	1435.8	1520.88	1521.25	4	2	0.00034858
704	3.9952	408.067	101.219	106.568	108.084	105.785	123.075	126.052	114.41	101.766	113.378	66.6694	74.4271	74.3867	78.356	79.1013	81.8226	80.3995	74.2288	82.3752	4	1	0.00034858
722	3.9792	413.097	65.8051	69.5857	74.2961	71.0386	69.9257	70.7513	61.6091	81.4554	68.603	43.0433	40.7013	55.1543	59.836	56.8878	58.9576	54.7856	58.5257	52.4932	4	1	0.00034858
1494	0.3625	417.931	75.8733	85.6006	84.6998	83.2583	102.339	96.1055	90.6481	111.866	81.0772	76.3419	59.2755	59.5536	46.1838	60.3572	61.7422	68.9797	51.5246	57.3654	4	2	0.00048677
793	0.7893	436.967	198.087	212.301	197.438	178.328	204.845	223.497	203.386	201.129	197.859	120.995	152.511	91.4334	143.575	141.388	142.398	155.793	137.018	130.092	4	1	0.00034858
795	0.8129	437.973	271.738	302.099	291.16	291.996	277.904	315.269	288.818	291.886	316.161	213.737	206.548	155.886	247.529	217.094	180.359	215.502	211.812	209.31	4	1	0.00034858
802	4.0018	440.005	1138.41	1181.54	1167.55	1256.31	1246.48	1232.63	1162.58	1224.18	1246.32	781.909	846.493	756.999	899.322	862.023	801.691	890.419	892.423	876.845	4	1	0.00034858
1625	3.7697	444.048	127.973	132.121	157.849	145.722	144.876	130.919	120.701	149.809	141.036	109.827	112.572	109.727	93.9101	93.5721	118.218	111.814	119.517	126.455	4	2	0.00048677
823	4.6821	447.977	46.4865	63.2329	65.8068	65.5905	62.9608	60.4048	59.9316	68.352	68.0927	36.909	33.6582	40.2757	43.465	44.0371	59.2058	34.9175	41.2361	39.2449	4	1	0.00048677
1651	3.9519	451.069	253.598	251.855	297.179	290.844	291.198	284.066	306.252	268.727	294.977	229.43	198.836	240.191	245.375	236.844	251.649	185.132	252.722	230.742	4	2	0.00048677
1666	0.5958	454.062	1721.76	1818.71	1707.16	1843.4	1833.79	1867.35	1395.71	1308.66	1517.67	1260.87	1321.54	1235.82	1120.83	1083.28	1038.79	932.431	913.732	1027.47	4	2	0.00048677
1708	3.7705	461.915	116.888	122.701	122.744	130.848	138.367	135.11	141.864	152.915	135.071	94.786	91.5444	87.0285	98.9276	91.718	96.8068	87.1328	90.6974	96.7593	4	2	0.00034858
1718	3.7712	463.91	987.16	978.739	1044.9	1140.8	1142.47	1164.01	1122.18	1169.77	1104.01	684.778	690.938	673.8	733.684	744.94	711.13	684.429	726.872	711.366	4	2	0.00034858
1728	5.5948	466.182	6990	8351.95	7585.57	7909.41	8611.98	7932.14	9902.99	9278.16	9483.25	5543.12	5419.3	5398.58	5139.63	4646.67	5093.97	6294.17	6388.25	5582.99	4	2	0.00034858
1729	4.351	466.291	206.319	273.88	222.232	245.04	220.92	239.004	206.998	173.177	214.804	157.628	158.384	128.323	141.004	162.054	140.463	132.693	131.518	107.038	4	2	0.00034858
878	2.3514	470.096	71.5856	57.9413	84.5121	65.2884	64.9933	62.2478	57.4678	78.7716	74.7446	51.2377	47.3221	0	48.4493	38.2144	39.0886	56.3994	53.9096	49.3807	4	1	0.00034858
1752	2.348	470.096	343.326	348.525	378.095	334.138	355.422	353.798	424.445	434.698	410.139	248.826	265.204	247.466	233.271	232.188	244.832	296.363	282.885	304.859	4	2	0.00034858
1773	3.9548	474.056	462.367	462.947	482.248	516.228	493.281	489.687	534.678	542.785	516.233	426.058	418.476	442.461	428.207	439.533	425.714	451.356	454.814	423.626	4	2	0.00034858
1778	3.9562	476.051	5843.1	5620.91	5991.12	5837.33	5858.48	5873.16	5809.15	5886.41	6512.65	5244.86	5082.49	5039.77	5111.14	4852.05	5461.25	5089.47	4981.89	5442.16	4	2	0.00034858
1783	5.3351	477.293	195.232	200.353	242.829	196.256	184.667	214.371	192.453	183.852	204.019	163.499	177.527	161.968	164.328	147.069	160.666	142.186	176.682	166.148	4	2	0.00034858
1786	4.3474	477.927	137.88	152.648	163.176	154.512	168.363	139.657	157.167	168.989	130.671	81.4357	96.8231	110.037	118.556	98.7067	82.701	128.01	117.932	117.082	4	2	0.00034858
904	3.0712	478.071	2626.75	2599.96	2499.15	2592.66	2672.09	2578.17	2508.99	2556.54	2598.95	2208.99	2085.59	2092.46	1938.01	1919.29	1926.11	2044.67	2129.6	2036.52	4	1	0.00034858
1791	5.5946	478.946	457.384	470.199	452.998	522.312	556.164	490.102	551.842	539.695	562.322	332.736	304.641	300.016	261.283	233.606	275.399	363.098	383.75	348.206	4	2	0.00034858
908	3.4938	478.982	451.116	459.446	460.361	507.389	502.171	531.577	512.656	506.519	505.497	346.129	298.012	295.218	338.685	322.852	292.717	315.537	322.532	322.723	4	1	0.00034858
1793	0.7629	479.001	1231.97	1301.3	1393.56	1354.84	1451.28	1396.62	1341.68	1383.19	1364.69	1042.07	1033.14	1103.24	0	1095.19	0	1105.37	1078.36	1117.42	4	2	0.00034612
1802	3.9521	481.031	859.687	899.073	919.533	946.897	963.609	925.796	892.903	997.639	1028.46	773.926	745.483	662.007	730.838	765.661	722.313	778.826	781.512	763.562	4	2	0.00034858
933	3.9836	485.003	133.903	128.872	100.683	115.744	114.937	125.486	116.16	111.979	103.629	61.8471	70.3898	76.2712	74.6135	89.889	64.3969	78.8528	67.1397	73.6599	4	1	0.00034858
934	3.9808	486.01	271.336	273.762	314.482	335.019	332.897	339.595	309.036	370.7	348.225	213.709	185.786	203.998	215.763	221.786	205.08	198.198	169.933	207.851	4	1	0.00034858
936	4.5871	487.147	542.975	536.324	549.981	495.17	507.185	500	480.162	493.955	524.421	381.036	452.727	409.483	377.917	343.419	337.256	311.206	330.982	348.426	4	1	0.00034858
1873	3.0717	495.098	147.805	142.178	157.869	129.302	146.394	151.758	128.982	137.266	134.722	121.956	111.954	111.71	116.03	102.969	105.785	107.462	110.832	113.148	4	2	0.00034858
964	0.7672	500.97	72.7833	83.2065	73.1724	83.0616	83.3217	71.8613	93.7381	76.0756	79.0645	58.4054	58.6508	0	64.3575	68.6218	69.7033	59.2039	54.0766	57.3769	4	1	0.00034858
966	4.8933	501.162	214.442	222.508	253.126	176.234	198.866	203.969	180.283	192.063	204.621	140.87	148.262	152.494	106.314	133.611	125.807	140.515	142.145	156.538	4	1	0.00034858
1909	4.5706	504.173	231.987	189.567	223.398	178.787	165.785	207.105	191.177	222.285	189.648	155.207	145.495	156.771	152.681	123.415	122.975	112.23	140.044	131.516	4	2	0.00034858
1932	4.4854	510.317	207.286	240.576	238.504	230.703	217.638	241.922	195.54	169.255	201.864	161.459	153.62	176.609	138.224	119.429	70.0654	126.651	128.984	136.759	4	2	0.00048677
1945	0.5159	514.086	256.147	280.889	302.299	328.933	333.039	310.481	393.923	387.853	374.448	274.022	236.252	225.864	177.674	196.224	190.78	167.73	162.191	186.388	4	2	0.00048677
1953	3.9515	517.08	1511.99	1526.44	1543.56	1505.62	1614.46	1442.04	1461.02	1453.93	1482.33	1369.49	1251.68	1305.74	1206.05	1254.85	1110.73	1253.92	1264.25	1244.2	4	2	0.00034858
1970	3.954	522.063	277.996	241.647	259.82	265.471	247.12	239.499	232.015	267.413	256.549	224.294	188.24	204.066	198.439	197.202	216.44	164.328	194.45	194.202	4	2	0.00034858
1999	0.5205	530.067	530.561	593.563	589.815	536.896	506.447	516.5	564.492	560.576	555.606	381.556	395.017	451.992	374.387	419.202	390.6	430.349	443.62	450.601	4	2	0.00034858
2028	4.9256	535.297	823.931	800.557	844.317	620.172	705.996	666.721	618.21	609.355	632.187	518.111	555.678	548.474	394.172	467.178	397.798	361.624	345.057	399.682	4	2	0.00034858
1061	0.5208	540.966	137.663	130.586	129.992	125.213	142.501	162.6	124.511	142.881	132.702	74.4312	100.852	104.819	104.71	79.5901	75.2526	91.2841	104.753	88.7109	4	1	0.00034858
1084	0.3618	555.814	141.982	157.545	167.925	189.872	163.376	172.008	157.679	171.508	165.274	129.065	123.649	119.269	109.262	100.272	128.166	114.79	98.6904	85.3437	4	1	0.00034858
1115	3.6813	565.875	79.0682	88.9229	88.775	86.0963	95.5972	90.8123	116.359	92.8288	106.329	61.0823	56.9904	69.9804	67.4805	57.1479	68.1689	62.7328	53.5569	70.1294	4	1	0.00034858
2141	3.9527	569.047	162.629	156.765	179.468	162.364	174.926	176.809	170.938	163.017	168.408	134.955	123.637	121.115	98.5147	126.83	145.767	121.636	121.095	132.917	4	2	0.00034858
1128	0.5017	570.887	73.2217	75.0956	74.6261	95.0545	104.911	91.0954	78.7167	89.7832	90.9442	64.6624	68.1248	74.3505	57.6245	63.8353	51.1027	62.5776	55.7617	47.8061	4	1	0.00048677
2159	0.6016	572	264.242	277.346	266.845	267.066	281.608	279.502	280.315	254.857	319.492	152.378	180.265	207.603	133.033	150.468	145.526	186.906	180.023	181.179	4	2	0.00034858
1150	3.0717	577.997	228.351	268.985	263.636	263.71	292.381	282.335	245.761	280.424	282.037	210.492	181.42	161.031	182.655	168.957	174.906	175.455	179.469	204.733	4	1	0.00034858
2246	4.5558	598.37	93.2162	95.4383	99.9553	114.523	128.35	104.08	98.4946	104.709	117.645	93.6247	80.2109	69.749	65.7833	69.7116	68.2269	62.9522	65.4169	52.1327	4	2	0.00048677
2251	3.7699	599.912	1440.15	1451.44	1468.65	1435.15	1452.66	1492.5	1297.96	1370.11	1323.09	1088.3	1044.84	1064.98	936.264	1017.99	896.044	1156.73	1069.69	1120.44	4	2	0.00034858
1214	1.8912	602.87	62.8284	68.6075	75.0631	67.8828	81.8505	66.0519	69.2358	63.8073	67.8947	48.1273	35.9007	44.3791	42.2206	47.2686	53.8276	51.4909	48.5006	46.6968	4	1	0.00034858
1258	3.0696	624	123.527	135.51	129.14	155.585	149.722	160.069	150.732	155.302	127.888	113.028	115.827	116.96	112.633	95.554	104.426	98.791	118.394	95.6992	4	1	0.00034858
2395	0.6	651.988	176.139	177.897	207.064	210.316	231.249	191.284	178.335	166.83	171.922	134.091	114.206	165.62	99.6943	136.079	118.109	111.557	111.879	129.384	4	2	0.00034858
2479	0.5989	690.043	439.615	373.772	427.82	366.393	383.317	432.001	438.586	500.297	469.021	276.928	272.793	280.42	211.036	206.702	191.262	299.286	353.193	342.681	4	2	0.00034858
1424	3.9553	704.115	114.93	105.442	95.8913	108.32	98.4443	110.173	96.7234	112.627	116.992	64.6539	74.3839	85.3906	70.8955	80.7552	70.3735	70.6147	74.2302	75.7991	4	1	0.00034858
2557	3.7712	717.845	106.055	113.238	128.082	126.837	132.456	113.605	102.346	125.195	115.868	57.4693	78.569	82.4336	75.9644	77.1724	68.0026	86.8707	78.3225	80.4894	4	2	0.00034858
1490	3.9502	734.075	1400.16	1418.43	1391.72	1591.99	1498.51	1585.98	1437.68	1518.25	1481.38	855.373	971.329	917.093	987.434	959.447	958.658	955.671	952.982	954.671	4	1	0.00034858
1534	3.4966	766.029	92.832	88.9686	82.9366	92.5035	85.6816	93.3036	101.153	100.709	109.771	60.964	58.255	70.4069	64.6219	66.9337	64.6921	56.7346	60.2352	54.7553	4	1	0.00034858
2664	3.9514	775.103	2556.7	2488.03	2759.19	2637.22	2696.82	2676.03	2520.1	2581.71	2577.53	2178.87	2279.05	2196.87	1899.13	1985.48	1931.92	2166.61	2059.99	2084.58	4	2	0.00034858
2674	0.6017	780.092	153.622	126.464	154.765	134.249	156.416	133.823	172.398	144.555	147.554	130.752	108.969	103.031	107.919	110.059	107.331	123.748	96.6394	99.8087	4	2	0.00048677
2744	3.6966	835.034	107.614	124.659	122.339	114.913	132.543	117.934	121.919	133.066	123.343	97.8799	99.0675	102.716	96.8854	81.6228	106.824	84.0195	81.3906	92.5651	4	2	0.00034858
1647	0.5952	844.012	291.253	306.822	281.193	312.111	310.212	315.447	295.718	269.528	282.597	181.294	217.787	169.779	181.73	193.954	193.476	219.46	208.771	192.382	4	1	0.00034858
2760	3.9566	853.121	84.408	87.1682	90.3135	82.0974	85.5342	89.2469	89.961	93.2324	102.041	62.8615	81.8483	75.6985	61.762	61.1346	80.876	63.7639	50.3481	61.8676	4	2	0.00034858
1659	0.6781	859.978	157.33	167.493	153.777	204.463	126.675	204.933	170.995	203.371	175.454	105.51	127.046	107.017	113.876	124.655	110.912	101.371	98.2925	105.985	4	1	0.00048677
1727	5.1673	951.534	67.006	60.0747	60.8147	42.72	50.0549	51.9399	51.0172	58.33	49.2407	26.3802	29.771	24.3854	33.7498	36.6284	32.4601	40.3	41.0175	44.0273	4	1	0.00048677
1740	3.9796	972.152	121.999	135.133	141.849	160.76	147.963	156.433	144.296	156.225	162.207	117.822	97.5194	118.867	117.649	104.52	102.228	94.2514	92.1411	103.444	4	1	0.00034858
2881	3.2897	981.091	211.675	197.942	195.962	214.483	256.052	244.502	268.524	232.713	219.118	171.841	168.38	192.31	166.065	192.644	174.617	140.912	137.301	137.416	4	2	0.00034858
1794	3.9393	1074.15	1166.12	1238.23	1299.88	1146.93	1237.22	1168.84	1143.6	1139.93	1143.3	802.961	884.885	839.272	796.207	826.381	814.848	825.538	812.058	835.675	4	1	0.00034858
2970	3.9557	1193.7	85.2952	83.1332	106.61	99.0767	84.1376	96.5731	105.232	90.8636	116.159	59.8858	68.8307	80.8412	62.7534	71.1602	48.1749	48.6868	48.5995	55.518	4	2	0.00034858
2	0.5505	71.0742	304.032	315.828	350.269	305.696	292.616	293.007	290.589	276.74	308.892	416.347	446.564	404.951	400.892	423.15	418.26	399.072	361.008	392.961	5	2	0.00034858
34	0.3717	101.025	1667.3	1449.79	1640.39	1851	1835.76	1915.21	1918.56	1879.04	2040.01	2647.27	2631.34	2833.67	2753.81	2939.38	2880.98	2891.74	2054.9	2463.84	5	2	0.00034858
74	0.3629	121.538	42937.5	42265.1	44370.3	43606.8	45396.4	45296.8	44431.3	45218	44781.7	51369.2	53333.1	50869.1	52577.2	51375.7	54302.4	52753.6	50267.2	50731.9	5	2	0.00034858
87	2.2906	127.064	157.176	134.117	124.246	107.732	134.475	106.397	109.365	109.552	112.18	190.2	175.901	188.832	207.614	186.584	188.184	217.137	203.386	179.657	5	2	0.00034858
131	0.5195	140.036	687.182	713.937	700.657	581.786	512.651	517.144	604.202	488.106	636.36	800.56	825.326	825.729	994.669	1012.97	983.274	1015.87	961.665	1067.81	5	2	0.00034858
47	0.5532	146.024	188.359	180.088	169.984	166.561	158.549	162.859	163.612	179.692	166.301	200.428	213.016	225.13	188.828	205.037	208.218	198.012	212.722	216.089	5	1	0.00034858
202	1.8804	160.098	113.636	129.987	113.282	93.8331	96.3918	75.9995	103.22	80.8414	95.3541	171.581	162.909	170.327	176.911	166.933	149.74	159.123	141.243	137.23	5	2	0.00034858
209	3.4859	161.545	113.72	118.691	113.97	113.929	120.24	116.121	163.617	151.648	167.308	169.662	165.281	194.264	256.44	212.833	236.475	192.093	212.085	200.031	5	2	0.00048677
219	0.3658	166.005	8320.62	7961.72	8407.63	8823.49	9261.78	8720.3	10437.5	9562.79	10112.3	10611.4	11458.9	11196.2	11196.4	11399.3	11919.9	11275.2	10179.8	10836.5	5	2	0.00048677
255	3.6823	175.532	451.057	476.3	458.377	414.208	427.696	453.071	443.647	455.036	426.568	571.451	533.643	547.527	713.655	791.048	746.871	549.7	532.952	560.366	5	2	0.00034858
287	0.5201	183.066	192.032	186.35	188.025	161.556	179.23	183.539	166.642	161.156	172.667	247.548	241.932	232.041	245.321	216.864	237.958	206.722	189.199	214.893	5	2	0.00048677
87	4.2431	188.106	671.371	736.735	768.658	726.668	671.378	650.425	787.745	715.594	728.721	1024.5	1042.71	1019	1281.66	1371.14	1395.26	1037.64	1012.05	1100.71	5	1	0.00034858
109	0.4073	192.956	441.099	476.859	481.308	494.455	494.981	478.431	496.787	476.646	505.009	599.484	637.49	631.354	596.251	634.572	657.484	542.975	572.561	545.533	5	1	0.00034858
347	0.4217	201.006	819.927	889.852	861.821	823.874	837.816	748.537	764.243	851.349	953.592	1193.09	1144.53	1196.16	1303.46	1126.24	1325.49	1058.54	1215.18	1226.66	5	2	0.00034858
120	4.6848	202.122	245.97	251.762	261.418	253.316	254.927	271.344	283.603	275.285	295.047	359.912	374.073	368.572	436.986	443.156	449.825	361.156	338.916	341.226	5	1	0.00034858
351	0.5706	202.51	897.099	905.287	867.447	810.748	829.411	824.728	965.07	953.138	1009.78	1872.62	1816.78	1635.53	1339.48	1213.64	1461.67	1094.82	1141.81	1265.22	5	2	0.00034858
353	3.4862	202.572	344.81	314.26	305.981	317.146	307.308	260.691	366.064	325.455	353.211	434.202	465.426	394.716	472.025	509.537	523.79	446.7	427.492	447.867	5	2	0.00034858
355	4.2419	203.064	488.655	495.214	485.61	412.523	465.051	441.186	457.637	447.818	438.763	603.025	569.032	566.098	752.637	766.281	733.134	527.081	556.646	594.514	5	2	0.00034858
371	1.8807	206.105	6139.11	6001.06	6507.5	4782.44	5057.58	4867.38	4853.66	4231.5	5128	8461.4	7736.81	8331.94	8194.95	7739.76	7921.66	7507.96	7382.17	7669.13	5	2	0.00034858
133	0.4192	209.945	920.838	1020.47	970.507	962.514	1012.33	979.196	1023.11	1093.61	1102.61	1296.94	1360.24	1397.45	1413.16	1431.06	1393.08	1193.23	1330.64	1250.81	5	1	0.00034858
136	5.0454	210.127	241.571	249.986	253.83	230.717	236.953	234.337	197.793	230.702	213.466	337.492	388.239	362.358	359.707	328.494	370.472	256.995	305.237	276.85	5	1	0.00034858	Jasmonic acid (JA)
138	1.8943	211.086	219.672	272.135	242.162	246.78	211.319	193.534	189.725	202.947	177.532	348.986	358.762	353.098	371.558	322.148	349.618	290.077	324.019	341.957	5	1	0.00034858
145	4.4685	215.154	777.431	807.039	777.037	749.071	684.121	758.487	946.371	935.718	947.32	1072.52	1069.62	1057.82	1403.99	1439.66	1494.29	1217.93	1296.83	1243.47	5	1	0.00034858
456	0.4243	224.022	11520.3	12453.6	11051.7	9947.79	10854.4	10795.4	12030.8	11185.8	9809.67	15978.1	15362.6	15048.7	16562.3	16740.7	17311.7	16451.3	15667.2	16829.5	5	2	0.00034858
163	1.8953	225.065	204.523	216.459	231.332	208.311	217.434	209.692	227.138	222.142	215.687	289.687	306.917	319.747	285.2	295.738	288.483	262.586	302.708	277.079	5	1	0.00034858
168	0.427	226.935	1643.92	1732.91	1729	1778.06	1757.56	1645.2	1823.15	1801.81	1862.19	2136.62	2122.28	2055.58	2223.48	2222.51	2313.4	2101.07	2031.65	2101.32	5	1	0.00034858
170	0.3803	227.928	711.521	743.932	788.604	703.226	735.343	700.41	763	774.272	805.016	1177.32	1167.96	1119.57	1114.09	1129.82	1170.18	1191.86	1241.33	1258.37	5	1	0.00034858
466	4.8587	229.168	3348.71	3211.89	3216.96	3035.98	2947.13	2776.77	3759.91	3566.59	3669.75	4939.61	4481.41	4684.48	4626.27	4526.65	4620.58	4873.2	4481.88	4912.84	5	2	0.00034858
171	4.847	229.169	548.169	485.259	480.806	454.858	543.832	466.172	582.312	578.104	584.481	630.992	646.758	671.695	784.109	791.327	738.017	847.039	833.58	799.829	5	1	0.00034858
172	5.4062	230.151	130.965	147.036	123.603	141.307	135.898	140.273	129.586	134.864	167.16	188.28	174.337	188.404	230.914	219.347	201.958	198.371	191.979	197.11	5	1	0.00034858
469	0.99	230.163	1890.47	2022.8	2138.18	1927.75	1977.42	1967.07	1877.61	1814.47	1847.91	2461.72	2465.11	2428.58	2417.2	2600.74	2572.97	2160.98	2165.1	2199.4	5	2	0.00034858
470	2.5246	230.547	71.7394	70.7955	74.9946	73.8284	75.1776	73.0257	65.5228	65.7152	67.2576	108.247	127.944	103.915	89.942	101.035	103.962	97.3861	89.3097	110.212	5	2	0.00034858
471	5.1652	230.603	465.041	516.061	435.497	422.623	421.971	380.334	470.759	533.956	551.629	595.696	637.342	567.644	775.961	762.355	762.782	728.711	757.534	748.73	5	2	0.00034858
174	0.5259	231.996	389.897	471.827	461.275	472.235	447.023	412.938	477.998	474.54	461.621	554.281	569.151	620.837	589.548	566.193	607.086	724.761	772.623	773.345	5	1	0.00034858
197	5.192	243.185	3008.18	2955.95	3065.56	2635.4	2666.44	2698.48	3386.8	3469.63	3459.89	3953.57	3955.68	3895.79	4831.58	5004.22	4962.3	3969.58	5150.25	5205.03	5	1	0.00034858
200	0.9893	244.071	32.7801	40.6791	51.2499	39.2128	36.7982	40.7703	36.8723	40.4303	40.9995	62.0389	45.9438	56.6334	75.2643	64.6945	60.4347	65.1996	76.6117	53.6436	5	1	0.00048677
202	0.3999	244.92	281.245	309.041	334.786	316.377	328.606	349.712	329.7	303.904	354.957	460.8	426.566	426.777	390.126	426.173	419.522	410.792	438.537	401.498	5	1	0.00034858
204	2.3528	245.984	153.173	200.586	164.976	174.798	166.767	178.427	154.677	161.789	163.136	239.336	242.184	229.358	286.59	297.901	280.454	219.697	256.146	208.477	5	1	0.00034858
542	0.363	246.483	506.279	543.905	508.293	407.008	381.325	394.082	421.495	446.838	401.33	686.48	623.054	664.43	669.681	614.592	639.099	721.441	687.24	686.141	5	2	0.00034858
206	4.0545	247.143	107.369	123.254	122.692	134.585	116.488	127.863	150.238	156.012	138.963	154.103	185.574	168.223	212.087	234.789	226.682	173.83	197.46	198.984	5	1	0.00048677
593	0.3632	254.475	564.833	569.52	578.21	581.033	554.609	649.21	606.295	582.463	601.435	998.028	995.064	899.442	897.523	909.41	920.189	1016.36	886.45	841.756	5	2	0.00034858
598	2.5382	255.168	1325.65	1414.5	1376.73	1297.77	1208.92	1353.15	1515.97	1538.56	1446.96	2129.31	2083.92	2041.95	2704.06	2736.92	2787.31	1754.78	1732.7	1820.49	5	2	0.00034858
227	5.0493	256.132	894.523	886.321	934.296	872.122	907.632	928.31	813.788	778.269	763.409	1337.4	1404.7	1399.79	1414.92	1383.83	1359.04	1061.85	1090.55	1094.85	5	1	0.00034858
246	4.4921	261.158	575.656	599.576	622.83	533.108	543.488	549.552	719.181	728.807	776.276	805.711	813.918	801.321	1106.22	1080.65	1031.33	997.668	869.712	966.342	5	1	0.00034858
247	0.4209	261.917	101.95	103.278	97.173	126.49	108.676	118.272	102.886	98.8423	107.317	160.782	158.962	137.849	145.153	152.318	146.065	154.867	153.618	145.212	5	1	0.00034858
635	0.3989	263.998	1735.88	1901.87	1803.29	1470.22	1432.01	1446.2	1502.34	1469.68	1468.61	1947.28	2006.33	2040.53	2066.49	2111.79	2023.54	2145.09	2022.11	2100.96	5	2	0.00034858
639	1.8802	264.148	1007.59	1046.48	1020.66	910.481	897.481	928.546	937.87	922.114	925.927	1404.93	1434.52	1420.58	1432.32	1390.64	1414.31	1333.57	1341.83	1380.66	5	2	0.00034858
641	0.4222	265.049	2580.15	2550.03	2634.53	2573.21	2472.67	2545.8	2886.55	2558.7	2479.99	2887.24	2985.83	3003.89	3129.1	3294.84	3062.95	3055.35	2840.08	2905.53	5	2	0.00048677
648	1.8815	266.091	2069.25	2071.14	2115.21	1850.94	1799.92	1783.48	1918.88	1737.78	1722.47	2538.79	2399.15	2438.75	2290.68	2167.99	2156.42	2259.24	2441.43	2269.06	5	2	0.00034858
268	3.6436	270.148	139.756	140.596	133.849	133.831	133.278	141.448	132.875	133.02	138.704	223.58	212.214	209.176	209.631	223.517	212.336	194.133	200.695	243.329	5	1	0.00034858
277	4.8564	275.174	292.061	270.205	272.882	278.456	281.41	298.59	308.341	335.494	347.416	357.692	351.352	367.144	459.454	433.591	452.78	459.14	500.413	444.483	5	1	0.00034858
692	0.5092	275.992	880.702	946.061	951.082	782.636	818.045	813.549	905.296	907.586	913.458	1223.05	1264.57	1235.81	1311.62	1357.22	1333.34	1444.76	1467.64	1515.26	5	2	0.00034858
701	0.4208	277.488	46.1652	50.5878	55.0802	48.1878	40.8651	47.3676	48.4189	52.4402	51.6909	76.5256	57.2552	68.3436	87.3635	71.1074	83.6525	60.7077	73.8128	73.8466	5	2	0.00034858
703	0.5983	278.01	1195.62	1337.62	1341.21	1121.62	1081.33	1076.53	1173.27	1194.6	1187.33	1861.45	1845.94	1900.74	1668.07	1653.99	1634.6	1876.66	1870.43	2045.78	5	2	0.00034858
706	7.4373	278.152	4015.86	4638.37	5180.27	5616.06	5720.69	5538.59	5794.4	6302.41	6988.41	8085.36	8077.33	7996.94	8693.74	8644.54	9157.57	9297.84	8970.04	8601.86	5	2	0.00034858
717	2.0425	280.068	405.645	444.946	462.473	341.359	380.272	327.85	356.093	355.317	331.443	562.986	619.445	603.707	537.721	606.284	580.304	547.686	602.096	552	5	2	0.00034858
293	5.7735	282.183	83.9033	90.8168	107.765	91.1396	76.7385	80.5995	78.0086	70.9031	91.4897	111.079	123.455	130.617	150.545	134.917	170.401	128.658	110.175	132.674	5	1	0.00034858
748	3.4859	286.187	386.835	415.861	459.23	350.076	414.579	401.46	542.474	498.69	513.471	567.717	598.54	641.884	755.012	834.502	900.212	656.86	652.221	667.507	5	2	0.00034858
756	6.0414	287.285	69.7643	85.8042	97.3764	98.9603	85.4799	98.4629	93.7291	84.0869	98.8492	121.146	107.058	124.588	125.26	133.276	139.516	123.001	138.075	129.109	5	2	0.00034858
313	2.3069	289.973	219.855	255.659	213.438	218.732	242.539	211.127	212.675	223.437	226.695	297.69	288.636	290.932	301.375	267.217	297.838	286.134	301.041	286.67	5	1	0.00034858
314	0.6186	289.997	1229.72	1055.5	1306.59	1103.8	1031.88	754.888	1122.85	1082.07	1171.34	1358.19	1369.21	1469.27	1365.08	1309.09	1282.74	1785.95	1675.16	1651.1	5	1	0.00048677
770	0.363	290.953	115.624	125.823	121.679	111.663	106.138	118.899	114.703	131.193	124.11	179.941	197.886	184.891	164.727	165.143	167.723	182.806	143.875	170.445	5	2	0.00034858
320	2.3542	291.988	78.2532	96.3149	99.6436	85.2556	80.4091	81.9941	92.3104	92.3333	94.9687	116.402	109.454	113.901	169.31	132.061	122.99	103.514	107.005	128.669	5	1	0.00034858
798	7.4371	295.179	208.947	191.65	197.415	240.393	224.066	233.44	247.161	203.23	224.368	287.293	273.386	304.095	293.471	298.932	341.024	266.508	282.061	298.968	5	2	0.00034858
801	0.5868	296.053	140.304	152.465	134.917	117.412	0	108.93	109.847	122.057	123.54	190.543	220.17	162.625	152.348	161.636	153.658	177.899	156.484	182.452	5	2	0.00048677
334	0.4959	297.961	429.85	466.348	478.249	438.412	407.338	431.587	470.97	508.909	460.415	619.947	613.954	580.552	563.142	589.54	556.757	585.719	623.736	557.642	5	1	0.00034858
848	0.5193	305.991	358.608	350.61	398.575	306.168	322.285	320.411	365.546	457.636	440.848	592.034	553.7	547.244	469.407	477.312	483.097	628.319	636.312	692.079	5	2	0.00034858
859	6.957	307.192	584.038	725.775	791.129	926.962	925.418	1082.23	1100.62	1219.59	1335.09	1363.88	1486.07	1446.08	1572.89	1583.28	1605.2	1571.77	1639.64	1618.47	5	2	0.00034858
867	4.4713	308.22	57.4871	63.3018	60.4529	58.2172	49.2511	55.5454	55.5801	57.3343	61.3448	74.9113	70.6633	89.1078	68.2934	85.4011	71.7393	76.9107	73.5062	78.482	5	2	0.00034858
871	3.6866	309.058	153.613	154.395	168.847	180.147	159.748	142.013	165.042	178.48	170.398	222.151	239.337	184.426	262.438	283.912	283.743	208.894	186.905	221.273	5	2	0.00034858
881	3.673	310.061	2252.72	2492.19	2526.75	2131.21	2121.13	2175.74	2163.26	2175.88	2141.61	3213.75	3127.52	3143.39	4053.66	4122.55	4236.37	3055.04	2933.76	2963.08	5	2	0.00034858
894	0.5997	311.087	359.898	368.954	356.15	267.404	290.802	284.628	325.038	333.959	343.582	569.194	543.802	543.092	561.204	493.16	479.772	452.102	425.921	406.618	5	2	0.00034858
375	0.3951	311.888	163.947	165.173	173.573	191.032	161.279	189.642	186.393	175.415	193.355	224.863	213.099	202.685	217.381	227.695	237.582	195.193	211.658	198.067	5	1	0.00034858
904	3.486	312.097	59.14	66.6785	63.6794	53.3353	51.483	62.7339	76.7068	64.3855	74.5751	74.6554	97.3032	92.8423	106.175	116.073	131.905	111.858	89.4009	92.9566	5	2	0.00048677
378	0.4245	312.896	109.123	116.993	107.746	91.805	101.64	95.8705	101.666	112.309	110.428	135.502	144.816	142.902	145.124	142.312	151.84	153.103	140.637	146.659	5	1	0.00034858
386	5.6771	316.189	147.63	183.373	149.216	162.919	165.555	167.991	174.556	194.99	178.535	251.834	227.156	261.005	296.685	270.626	261.241	268.046	246.864	262.83	5	1	0.00034858
927	5.6833	316.19	146.719	147.822	146.897	144.461	128.277	144.406	154.341	165.128	151.863	210.23	208.386	185	250.462	226.743	235.545	267.19	237.591	233.636	5	2	0.00034858
929	0.5246	317.015	595.835	624.042	711.736	582.662	579.989	596.589	583.457	657.987	639.176	979.437	967.229	999.378	1048.3	967.49	1051.43	866.616	927.006	812.957	5	2	0.00034858
387	3.1922	317.021	130.518	138.541	129.47	133.818	123.774	111.649	76.3702	125.433	125.388	190.494	189.837	195.701	187.367	184.813	204.347	157.407	167.99	150.392	5	1	0.00034858
933	3.3207	318.171	73.6472	72.8347	75.9564	56.0059	83.8375	81.9028	79.6548	79.97	73.6777	98.1976	94.6831	91.4918	120.03	108.633	106.287	134.698	141.57	121.333	5	2	0.00034858
938	0.363	319.453	247.63	263.624	236.298	312.493	311.414	327.725	279.578	320.047	278.995	350.891	383.455	330.688	382.845	365.135	337.558	328.144	371.797	356.375	5	2	0.00034858
956	0.4891	322.032	582.91	604.905	590.274	533.917	502.774	501.025	542.766	542.812	552.065	941.747	896.062	878.488	907.785	896.906	918.324	765.293	800.521	842.069	5	2	0.00034858
960	4.2419	323.073	177.35	182.373	188.375	173.544	206.132	184.578	204.376	201.794	173.862	228.297	243.682	240.902	287.885	295.137	295.325	246.62	237.49	230.01	5	2	0.00034858
961	3.4862	323.093	3991.81	3975.66	4020.69	3364.64	3632.69	3313.62	4748.39	4557.43	4590.2	4883.82	4684.86	4895.49	5936.16	6006.96	5087.69	4968.34	5064.85	5160.19	5	2	0.00048677
401	0.4163	323.925	304.774	337.291	299.83	256.184	281.4	247.212	271.808	269.896	297.408	344.992	367.018	353.822	406.509	407.219	352.084	324.608	340.985	359.196	5	1	0.00048677
966	2.2904	324.024	103.412	97.9292	103.475	85.7587	97.4236	109.561	99.2473	83.9371	100.171	148.022	152.231	152.922	133.611	140.203	131.108	124.872	135.856	118.996	5	2	0.00034858
402	3.9821	324.049	82.0626	80	84.542	59.6419	59.7468	61.8612	66.9191	69.0982	88.1386	128.298	94.9899	100.806	107.095	99.4313	111.226	85.9967	88.2542	89.1238	5	1	0.00048677
967	4.2419	324.077	2099.36	2255.51	2275.71	2023.42	1937.48	2048.05	2159.86	2206.82	2109.33	2733.45	2765.3	2879.57	3519.29	3629.1	3473.03	2887.62	2872.43	2846.35	5	2	0.00034858
403	2.5392	324.142	417.911	436.131	434.096	313.99	379.222	382.405	354.683	335.51	332.192	510.144	529.292	531.175	529.399	518.357	527.773	487.947	539.67	546.419	5	1	0.00034858
975	0.3633	324.917	72.0807	74.449	90.5443	103.277	101.157	85.4871	105.699	86.064	104.987	141.39	144.746	138.67	137.96	151.859	126.843	167.957	154.154	126.977	5	2	0.00034858
985	2.2923	326.02	1319.96	1296.38	1298.2	1101.77	1148.38	1154.31	1125.49	1078.76	1208.03	1708.66	1856.13	1968.08	1811.84	1713.27	1702.94	1743.95	1895.01	1864.36	5	2	0.00034858
412	5.3871	326.209	242.103	216.81	270.941	178.22	185.297	211.712	219.953	193.876	220.141	308.517	305.223	333.215	341.656	342.778	333.308	317.179	292.654	287.623	5	1	0.00034858
433	0.3957	331.869	69.5498	73.9941	82.0257	85.1179	85.9935	95.4474	76.0266	62.2266	73.8934	124.687	118.35	108.094	132.538	109.665	111.834	111.872	139.094	117.878	5	1	0.00034858
1009	0.363	331.949	421.392	416.373	380.255	357.121	384.337	349.518	351.528	359.619	370.775	504.09	520.777	503.416	495.078	528.265	558.79	517.451	566.422	569.275	5	2	0.00034858
437	0.5008	332.94	111.031	123.179	95.9576	105.458	122.767	105.83	126.914	129.479	127.895	168.354	162.197	162.578	147.915	141.153	166.205	185.952	172.127	172.206	5	1	0.00034858
1019	5.6833	333.216	260.175	262.404	284.553	238.77	250.358	226.942	263.806	277.313	287.633	343.42	327.454	358.332	447.834	376.085	407.539	414.041	383.033	373.344	5	2	0.00034858
1035	0.4215	336.446	56.8457	49.4856	49.842	65.5833	69.4622	69.7456	69.1807	59.0294	74.7319	93.6174	86.7629	97.4424	103.394	75.6136	101.946	77.7734	87.2747	70.1208	5	2	0.00048677
1039	4.0544	337.108	137.155	134.403	134.298	138.922	143.896	133.025	165.712	145.827	171.518	221.507	200.4	194.853	246.292	277.293	260.879	220.523	211.014	202.558	5	2	0.00034858
1053	3.321	338.685	183.26	168.872	163.594	187.536	223.554	178.095	152.674	170.89	176.506	222.762	225.95	265.369	251.153	255.981	251.046	288.974	284.291	261.226	5	2	0.00048677
464	0.4102	339.903	245.188	213.882	203.2	234.352	241.54	243.101	213.457	246.684	262.24	359.379	353.346	348.053	379.418	398.528	340.253	281.404	322.489	327.312	5	1	0.00034858
1066	0.684	341.076	470.721	505.321	528.062	392.813	371.561	362.043	445.936	395.775	467.996	704.679	636.741	672.503	644.698	658.653	641.294	553.101	526.707	611.638	5	2	0.00048677
1074	5.1653	342.251	348.401	366.601	384.488	358.219	344.641	353.269	463.099	452.156	448.405	530.632	509.574	555.406	688.078	658.084	680.354	646.227	615.788	703.617	5	2	0.00034858
477	5.716	344.093	73.5524	69.5556	89.1695	62.8232	77.9683	64.3324	95.6185	80.9182	84.088	104.286	112.297	94.1525	125.223	115.542	130.769	114.124	116.974	107.809	5	1	0.00048677
1103	2.4958	345.043	94.7637	116.542	99.0626	54.3406	61.9849	95.5223	82.5299	79.816	83.0858	133.8	121.548	160.678	133.99	156.908	118.035	123.553	113.161	128.462	5	2	0.00048677
1113	0.3917	347.938	674.885	676.29	803.121	815.405	744.249	751.459	814.608	780.304	746.525	1080.16	1084.64	1061.51	1022.13	1045.48	1070.78	1099.5	1120.4	1098.18	5	2	0.00034858
493	5.3486	348.051	631.427	686.342	757.605	572.993	585.466	619.981	558.526	599.41	581.175	774.771	832.264	814.178	1112.24	1150.37	1047.68	900.621	868.393	947.186	5	1	0.00034858
499	2.5013	350.021	193.043	219.415	194.094	138.165	129.968	140.453	167.129	158.427	148.806	285.619	283.922	287.512	224.394	244.964	259.038	246.854	267.457	256.708	5	1	0.00034858
1131	4.4949	351.124	749.969	759.073	760.592	753.06	764.065	704.884	911.806	928.546	967.867	1103.26	1017.38	1076.57	1478.46	1345.59	1439.24	1167.84	1147.81	1128.9	5	2	0.00034858
1140	5.037	352.108	344.231	335.838	354.692	316.889	317.746	341.228	366.418	368.02	390.583	494.801	452.878	477.478	571.228	603.937	534.231	469.015	485.467	488.914	5	2	0.00034858
1141	5.5063	352.145	59.1824	52.6747	64.6187	54.093	58.2777	65.9319	60.6828	66.6711	49.7175	76.0831	75.9026	78.2731	69.1251	89.2153	80.0618	74.0676	99.7447	72.8705	5	2	0.00034858
522	0.4127	356.893	160.985	164.252	172.365	177.112	158.663	177.165	205.384	192.608	175.633	229.686	253.699	251.463	292.73	288.825	278.244	264.942	237.387	263.403	5	1	0.00034858
1198	7.3707	363.263	203.744	219.931	215.472	288.926	264.506	345.196	290.954	287.446	305.47	349.372	340.685	369.939	376.297	375.221	368.933	374.208	440.759	434.638	5	2	0.00048677
548	0.3843	363.849	80.6155	88.2182	91.4529	119.729	108.08	128.878	109.688	87.805	96.7208	141.811	174.134	151.497	148.461	152.758	144.315	171.06	157.205	144.314	5	1	0.00034858
1207	0.4213	364.934	156.911	162.071	188.539	163.481	173.889	184.221	205.784	189.783	195.306	268.645	271.404	237.745	246.278	250.521	243.897	268.652	273.757	239.18	5	2	0.00034858
1209	3.6413	365.095	93.5192	104.571	93.2016	98.181	95.545	118.624	81.6718	70.6251	78.7866	159.91	137.286	130.911	134.574	139.813	138.207	136.399	137.833	158.153	5	2	0.00034858
1210	4.859	365.139	349.519	390.337	393.717	349.263	370.164	377.683	464.959	421.19	425.094	504.146	506.134	459.16	547.882	572.355	583.514	570.56	637.878	592.204	5	2	0.00048677
553	0.5307	366.021	92.8671	100.612	90.6575	69.6404	112.719	95.8976	106.749	81.6709	90.1583	138.327	140.3	154.815	118.487	124.352	151.544	151.484	158.848	183.191	5	1	0.00034858
564	0.5303	368.987	267.225	273.967	268.123	219.122	205.144	218.866	283.045	243.939	279.819	326.271	303.738	330.47	295.19	310.991	292.686	283.379	336.517	285.806	5	1	0.00034858
1254	0.6019	374.021	882.451	968.372	893.58	705.341	679.702	748.493	771.085	892.15	808.494	1242.52	1240.46	1255.35	1171.54	1165.69	1096.25	1220.76	1234.44	1267.81	5	2	0.00034858
582	0.4	374.879	148.458	150.971	139.252	183.701	173.496	171.384	159.232	184.469	146.709	230.659	216.932	240.649	239.612	230.524	224.858	203.988	200.514	228.542	5	1	0.00034858
1274	7.4373	377.216	233.838	324.465	299.64	396.157	358.867	396.75	412.467	454.854	413.979	473.892	466.4	472.576	467.817	543.246	512.391	496.999	482.363	453.841	5	2	0.00048677
1284	5.1652	379.156	2197.09	2241.91	2238.53	1861.34	1951.56	2124.04	2520.4	2588.15	2544.12	2827.81	2855.11	2941.02	3574.07	3877.36	3769.75	3648.34	3584.13	3719.69	5	2	0.00034858
1289	5.7298	380.141	331.247	347.146	354.894	302.376	319.525	317.358	408.382	337.202	388.551	459.154	460.233	490.483	555.651	569.497	614.927	519.126	551.485	541.333	5	2	0.00034858
1301	0.4224	382.94	107.179	105.544	104.228	102.501	135.609	119.273	107.7	122.893	102.769	148.315	182.654	184.1	181.448	161.154	149.277	163.029	195.255	180.571	5	2	0.00034858
624	4.8584	386.275	158.296	148.742	147.41	133.275	139.28	142.462	176.983	178.038	164.984	209.057	219.87	208.685	307.145	290.757	272.798	196.81	190.751	202.977	5	1	0.00034858
643	0.4091	391.874	75.3736	78.5389	75.5685	88.035	85.8823	89.6844	87.3305	89.462	91.8917	138.296	136.851	118.177	126.882	134.986	132.264	112.125	135.487	124.026	5	1	0.00034858
1431	0.4216	405.957	185.544	199.087	215.065	197.092	198.465	199.388	211.449	236.032	213.994	254.596	266.909	270.018	243.772	272.308	246.868	349.456	302.097	336.776	5	2	0.00034858
1462	5.6832	411.135	137.597	144.883	147.138	160.5	173.702	165.516	168.194	175.727	167.988	201.736	201.874	197.114	207.352	247.834	243.955	243.797	208.519	234.267	5	2	0.00034858
721	1.5603	413.026	97.2266	87.526	88.5015	95.8101	78.9874	89.9409	91.1392	74.506	76.4716	110.436	103.044	120.23	112.74	102.424	110.432	122.985	102.399	125.446	5	1	0.00034858
725	5.3464	414.309	253.212	270.227	269.489	235.069	220.255	213.236	298.177	289.334	272.935	369.148	325.342	369.249	425.938	394.881	423.531	405.412	396.059	395.239	5	1	0.00034858
1514	0.6001	422.01	12552.4	13824.8	11956.9	11210.1	9784.95	10876.4	10351.8	9414.27	9989.34	17805.6	18029	17068	17668.6	18431.3	15002	15106.4	15417.9	15488.2	5	2	0.00034858
1532	0.987	426.047	165.558	174.771	166.296	163.23	138.036	162.363	142.792	164.066	136.244	189.393	188.671	168.097	207.183	196.792	202.578	204.889	192.755	202.347	5	2	0.00048677
757	0.4005	426.851	69.2468	81.671	78.1192	72.1462	76.6224	72.6562	84.9404	90.2813	98.1455	127.453	136.41	118.763	149.531	123.688	112.256	126.197	121.135	125.757	5	1	0.00034858
767	1.8941	430.084	96.9518	89.2463	100.566	74.493	74.2627	84.44	49.578	75.8613	71.4957	113.325	133.641	117.938	144.426	120.157	120.746	102.655	135.359	127.516	5	1	0.00034858
768	4.2372	430.137	85.3768	79.4476	95.0012	74.3958	85.0262	69.2519	86.7371	86.3074	72.2376	107.165	105.732	96.1711	156.352	168.789	134.453	94.0511	102.144	98.6251	5	1	0.00048677
1562	3.4128	431.272	2389.44	2383.66	2462.2	2097.63	2004.25	1998.62	2158.01	2226.04	2216.69	3444.08	3525.03	3457.24	3870.96	3955.82	3581.47	3275.43	3275.8	3223.89	5	2	0.00034858
778	5.3867	432.238	98.9722	100.245	94.8907	108.662	116.33	93.932	105.605	110.083	109.138	133.105	146.562	138.831	155.182	152.935	141.954	168.889	179.566	166.966	5	1	0.00034858
1568	5.2257	432.248	147.531	150.545	147.646	138.12	110.013	151.965	179.989	147.552	156.234	223.537	235.125	219.543	197.533	225.048	201.534	228.904	246.302	217.125	5	2	0.00034858
1639	3.2412	447.267	98.7358	92.8044	91.1033	96.037	76.3386	87.6768	84.7363	82.8493	109.041	137.881	134.373	142.746	165.02	162.083	146.07	135.419	125.353	132.974	5	2	0.00034858
1656	0.4261	451.989	93.9688	108.796	141.463	104.21	136.125	112.299	113.897	125.177	104.923	199.643	181.439	187.36	192.196	188.706	188.893	158.992	139.03	153.535	5	2	0.00048677
852	1.5609	459.032	90.6685	101.241	113.767	111.848	110.977	95.4577	109.835	115.804	104.922	153.16	135.493	139.664	140.578	130.538	143.379	131.397	130.992	141.299	5	1	0.00034858
1713	0.6068	463.028	694.749	697.095	690.462	663.282	652.97	610.607	671.046	752.391	701.698	925.547	886.946	771.676	837.068	948.538	942.206	965.615	1187	1148.18	5	2	0.00034858
1738	5.3349	468.229	122.278	108.847	114.665	91.7241	86.9143	92.4059	112.279	113.717	124.2	161.566	156.905	139.075	197.653	175.897	163.172	137.589	164.025	149.781	5	2	0.00034858
874	5.2222	469.138	49.1051	49.8291	51.6588	41.5088	46.2079	42.2802	0	36.0202	54.6152	66.8683	72.1661	73.4534	56.1447	65.4504	56.2561	53.7594	71.8701	55.2278	5	1	0.00048677
1750	0.5973	470.036	535.817	463.505	489.269	365.791	391.944	404.55	426.248	476.66	454.843	581.335	590.807	645.154	578.614	494.683	561.434	612.344	552.15	621.979	5	2	0.00048677
1765	0.363	472.903	74.675	105.5	91.9471	60.0444	60.1065	95.2391	86.875	84.3533	96.879	107.303	111.826	114.377	139.178	114.365	112.938	103.546	124.92	109.73	5	2	0.00048677
890	3.4942	474.167	604.218	570.281	562.17	599.136	599.677	564.671	759.788	718.192	743.211	807.786	773.538	775.875	1004.41	996.447	934.621	806.534	847.335	769.888	5	1	0.00034858
1782	3.0751	477.223	91.5574	81.1873	92.4081	87.4075	88.8348	96.4898	79.4651	106.268	97.8849	130.842	127.604	117.923	122.769	153.31	129.017	143.625	157.372	128.518	5	2	0.00034858
1797	5.7291	480.068	57.5401	59.5186	66.5551	50.9279	67.8093	56.4995	60.5176	65.3083	73.6166	83.9959	97.5422	75.8593	111.081	112.272	96.4014	95.9471	86.9764	94.0071	5	2	0.00034858
1819	5.3357	484.025	396.941	393.983	394.137	340.024	330.237	339.534	326.588	337.045	358.553	455.344	444.919	454.744	576.322	576.829	562.962	525.785	431.677	462.724	5	2	0.00034858
1872	0.4296	494.895	90.4006	79.1025	79.9392	106.257	101.204	109.097	85.1857	107.806	116.36	146.775	123.503	129.587	161.256	130.616	134.622	110.01	119.869	136.143	5	2	0.00048677
1947	0.5972	515.065	365.848	403.106	359.493	332.09	327.896	337.335	303.423	319.585	317.914	542.806	589.081	528.198	527.795	526.231	530.789	454.587	435.67	437.549	5	2	0.00034858
1965	3.7079	519.325	1414.2	1491.74	1466.25	1381.72	1308.63	1431.65	1313.45	1421.35	1412.24	2056.52	2059.94	1859.31	2169.02	2096.71	2165.81	1730.89	1761.41	1775.94	5	2	0.00034858
1030	2.5392	531.925	77.5536	94.9192	84.814	72.2961	103.473	84.1833	84.3109	82.8858	77.1259	129.303	142.523	131.862	134.015	120.516	123.74	145.459	113.08	120.489	5	1	0.00034858
2063	7.2276	545.358	470.046	540.448	536.125	527.281	545.742	550.667	633.715	605.976	597.764	636.737	693.594	631.459	689.345	657.912	686.251	686.181	684.943	641.199	5	2	0.00048677
1102	0.3703	561.771	104.642	95.9572	118.674	94.4608	92.9733	92.8687	107.561	94.2761	91.2186	140.741	174.677	151.627	159.8	143.247	130.552	146.017	176.192	144.553	5	1	0.00034858
2125	3.8706	563.351	1137.89	1235.9	1253.91	1167.36	1201.45	1168.59	1098.19	1160.86	1181.11	1570.14	1495.51	1554.42	1602.6	1514.19	1645.25	1336.6	1438.12	1395.3	5	2	0.00034858
1148	0.3618	577.744	88.6425	103.376	90.4551	99.6004	95.0812	103.415	138.851	95.0173	96.8036	153.11	154.624	146.42	147.034	147.221	166.496	109.414	144.065	148.513	5	1	0.00048677
1176	4.562	588.059	67.7725	72.2203	79.888	71.7588	78.8047	87.9187	77.2711	72.5875	98.6467	114.222	117.339	115.503	114.905	120.285	109.683	114.15	111.546	115.047	5	1	0.00034858
2223	7.2214	589.383	516.106	503.637	512.425	487.103	537.972	524.44	584.821	572.887	572.198	671.844	687.115	610.69	649.176	748.556	633.831	684.601	689.497	644.042	5	2	0.00034858
2252	0.6068	600.049	256.804	346.025	306.675	259.478	243.12	236.516	245.69	241.154	252.231	423.009	408.306	417.198	420.588	393.719	371.815	414.488	393.15	405.286	5	2	0.00034858
2354	7.2142	633.411	405.327	415.193	442.482	465.942	472.231	474.969	517.618	488.236	474.156	602.121	592.46	609.336	584.604	633.667	604.999	609.406	624.213	549.229	5	2	0.00034858
2385	6.953	647.387	604.837	703.981	718.751	537.615	566.672	552.054	640.766	665.703	657.063	823.86	839.539	738.137	1006.11	987.761	998.101	1048.32	1112.08	1158.4	5	2	0.00034858
1338	7.2234	660.408	45.9114	34.5508	47.9845	44.7548	41.5392	40.6211	46.0853	51.2769	45.6878	68.9429	71.4078	54.1034	66.8885	54.5365	54.7904	64.9225	65.957	63.3498	5	1	0.00034858
2452	7.2112	677.438	378.436	398.474	375.316	397.485	403.781	372.01	391.584	439.83	410.706	569.24	553.189	481.628	555.307	525.621	507.714	524.241	479.096	475.738	5	2	0.00034858
1384	4.5455	680.164	163.589	153.569	147.442	128.521	144.75	130.705	135.109	129.877	157.495	239.725	253.522	239.289	211.056	207.901	179.487	176.032	169.172	186.954	5	1	0.00034858
1396	4.698	685.897	60.8932	62.6111	58.9092	53.6564	51.9501	44.4271	56.1704	63.0882	60.5201	67.616	63.3411	66.5565	74.1941	78.6675	69.1849	67.6963	75.315	68.3438	5	1	0.00034858
2485	6.953	691.413	702.15	802.699	758.265	566.538	612.126	598.909	741.947	806.828	808.644	919.594	944.148	861.676	1105.78	1110.35	1136.73	1343.94	1313.79	1321.16	5	2	0.00034858
1425	7.2184	704.436	35.8143	35.7301	32.5735	31.4398	34.7827	37.3986	32.1544	34.5987	35.579	56.8389	50.1971	46.3376	52.1074	51.3612	42.1328	42.1498	42.6792	47.2278	5	1	0.00034858
2558	0.616	718.026	407.399	454.442	450.416	395.501	419.069	386.532	441.862	395.873	446.388	453.644	471.454	496.868	576.277	614.803	587.141	536.136	624.604	612.097	5	2	0.00048677
2566	7.3434	719.443	450.433	421.613	432.879	349.006	316.945	328.481	410.799	405.998	429.135	473.481	467.275	445.667	581.717	634.404	614.259	655.281	650.324	677.329	5	2	0.00048677
2567	7.2061	721.465	348.551	316.452	315.526	353.939	354.613	379.314	352.957	372.627	359.702	478.702	487.231	456.223	488.376	474.673	475.78	471.732	492.687	438.431	5	2	0.00034858
1468	0.7316	727.97	170.852	158.852	169.43	165.078	167.961	184.851	165.942	160.657	182.213	215.579	224.349	220.156	212.099	219.363	223.381	233.637	239.92	232.241	5	1	0.00034858
1483	5.1931	732.219	112.055	103.569	119.561	109.663	89.6776	90.906	141.899	131.975	127.685	148.16	144.259	133.809	201.446	186.2	192.428	188.539	194.731	221.055	5	1	0.00048677
2603	6.9569	735.44	660.64	705.971	722.44	552.503	573.571	572.326	755.996	683.09	718.34	884.01	895.492	872.674	1055.77	1028.12	1031.92	1239.47	1251.12	1219.29	5	2	0.00034858
2607	6.5712	737.456	150.2	184.26	183.042	119.217	128.654	130.379	180.152	157.038	159.397	238.405	227.7	224.997	234.284	255.18	208.712	219.673	202.222	198.804	5	2	0.00034858
2613	3.3213	740.215	3592.89	3647.58	3557.03	3730.59	3817.58	3796.6	3976.88	4005.49	4066.78	5111.11	4736.18	5201.68	4773.7	4924.38	4850.13	4476.85	4314	4501.09	5	2	0.00034858
2632	0.5969	748.05	1405.53	1483.3	1466.53	1052.83	972.03	980.262	1188.16	1194.78	1140.09	1932.98	1846.2	2070.36	1697.07	1636.94	1657.78	1893.5	1928.35	2037.57	5	2	0.00034858
2656	7.1981	765.489	250.232	273.892	269.708	261.027	277.338	269.344	283.003	276.438	274.715	397.775	388.699	368.869	384.813	397.895	379.692	350.161	367.114	354.566	5	2	0.00034858
2716	7.187	809.515	214.218	209.423	233.59	225.794	232.137	252.058	288.374	245.896	270.174	335.194	333.349	347.034	349.956	347.42	298.67	299.767	319.498	319.147	5	2	0.00034858
2763	7.1916	853.543	163.762	134.942	121.907	133.843	167.526	161.018	163.415	163.487	177.81	197.266	214.145	223.228	191.464	206.193	241.816	212.77	225.955	221.407	5	2	0.00034858
2811	7.2936	895.549	134.131	141.09	123.622	122.947	99.5524	86.799	115.075	105.833	123.758	159.619	136.403	143.076	206.909	191.566	187.713	205.088	213.83	210.461	5	2	0.00048677
2830	3.9536	918.241	1609.44	1703.25	1700.15	1388.67	1380.52	1464.61	1667.13	1797.46	1715.91	2740.79	2627.6	2557.96	1987.33	2048.73	2018.6	2095.64	2060.45	1938.56	5	2	0.00034858
2839	0.6105	929.024	142.054	154.566	140.754	111.058	111.422	119.549	132.764	121.001	131.824	177.014	211.182	169.129	188.99	200.351	194.652	161.671	185.018	154.35	5	2	0.00048677
2853	0.6042	941.987	88.5344	84.4769	90.9635	70.9743	67.5135	64.5577	85.3453	58.1648	74.3262	107.901	102.988	92.6451	108.9	94.5965	88.883	119.729	109.503	123.776	5	2	0.00048677
2869	7.4878	964.634	75.9495	69.1159	54.0313	65.8224	42.5999	42.6876	77.6301	72.9218	78.4053	103.35	85.2469	92.4487	84.8809	95.9774	106.565	85.4349	86.809	83.2755	5	2	0.00034858
2870	7.4371	967.605	443.207	472.636	455.734	317.853	332.432	339.358	442.182	394.562	404.638	508.461	521.93	517.755	636.166	601.528	633.942	763.293	690.722	744.164	5	2	0.00034858
1836	4.3163	1199.64	51.2349	44.2648	48.7601	41.519	39.8448	47.0991	33.4177	44.5406	50.227	67.1971	69.6065	74.8242	79.2472	71.2897	71.4778	52.572	57.2943	53.023	5	1	0.00034858
20	0.9897	85.0881	1011.63	1043.73	998.001	864.802	814.11	885.354	722.143	763.848	774.658	1540.9	1552.59	1492.95	1561.55	1501.62	1542.75	1152.39	1139.71	1162.37	6	2	0.00034858
47	3.682	108.094	40.6567	51.6236	40.7002	34.4653	32.7808	44.8977	64.817	62.238	53.0746	66.4374	73.4478	79.0805	94.8761	84.8922	86.6091	80.6299	71.8956	76.4384	6	2	0.00034858
56	0.5196	111.531	0	156.864	133.998	137.168	0	0	134.438	142.16	156.607	201.984	202.549	233.458	186.266	195.768	176.289	184.954	172.629	167.022	6	2	0.00033884
29	0.6065	112.018	53.7339	42.2686	47.3166	0	50.9506	0	44.9689	44.6366	40.7681	76.9373	65.0487	62.2254	68.467	75.9221	85.5153	78.3867	53.1036	76.1182	6	1	0.0004835
70	1.8805	119.073	1114.01	1164.69	1182.68	838.432	839.282	902.418	952.931	883.37	878.715	1819	1770.17	1804.59	1689.06	1662.31	1620.16	1602.89	1603.94	1575.21	6	2	0.00034858
79	3.4867	124.089	56.0277	61.7905	64.8545	60.7688	55.8655	46.3944	72.041	81.4661	67.1142	121.197	107.046	101.287	125.393	147.956	127.864	126.887	93.4137	93.6679	6	2	0.00034858
115	0.9897	131.094	15911.8	15450.3	14101.9	12961.9	12309.6	13111.2	9879.2	11023.5	11002.2	22608.1	21682.9	22701.7	22451.3	22330.1	22875.8	16356.1	17314.7	17155.6	6	2	0.00034858
130	0.5058	139.534	557.714	624.444	645.701	343.31	343.652	337.706	442.883	463.017	453.187	836.915	877.393	820.974	839.408	790.918	811.882	953.425	917.081	907.45	6	2	0.00034858
144	1.8804	143.071	135.013	132.026	126.448	101.728	107.074	105.56	98.0804	97.8765	111.827	233.786	189.036	218.087	198.217	164.921	193.541	190.467	157.107	174.679	6	2	0.00034858
45	0.389	143.982	112.893	121.304	88.3897	121.939	139.587	111.915	95.0012	102.798	96.8379	178.477	196.557	197.936	181.316	187.466	214.431	208.601	179.013	200.558	6	1	0.00034858
184	0.4898	155.07	139.085	219.085	178.778	151.892	117.091	200.99	222.544	209.632	210.211	280.6	295.593	295.724	285.664	295.31	284.926	315.93	318.454	336.314	6	2	0.00034858
58	2.9881	160.076	97.6081	106.926	128.822	94.429	112.849	110.129	92.6553	116.994	112.6	149.744	225.071	194.492	255.276	271.73	282.947	195.291	189.199	202.733	6	1	0.00034858
208	2.3479	161.527	392.097	369.743	411.179	326.16	346.559	368.342	370.565	363.86	362.816	593.835	567.355	610.889	762.585	789.311	815.18	546.885	580.512	560.379	6	2	0.00034858
218	1.8804	165.078	14954.5	17410.8	17420.3	11935.3	13047.7	12949.3	12652.9	12147.7	12177	25116	23947.3	23917.3	23104.7	22436.5	22390.5	22546.3	22432.7	22474.4	6	2	0.00034858	Phenylalanine
63	1.8938	165.081	156.387	157.038	172.012	159.797	145.219	149.432	171.122	127.483	122.493	268.06	253.478	248.154	239.461	226.616	283.114	245.956	236.012	264.596	6	1	0.00034858
231	3.4863	169.11	3281.16	3365.66	3412.61	2975.41	3046.69	2545.93	4003.5	3926.74	4210.75	5372.37	5057.83	4952.76	7051.66	7155.29	7227.18	5125.8	5209.83	5487.79	6	2	0.00034858
69	2.8554	173.107	185.754	212.996	246.649	191.974	200.38	191.858	259.175	279.88	266.925	403.677	409.135	398.577	565.443	515.931	540.053	365.481	363.118	355.756	6	1	0.00034858
71	0.7892	174.018	623.865	680.939	677.172	576.238	652.641	614.843	626.766	678.771	638.36	1129.69	1215.62	1106.43	1131.01	1161.49	1116.27	1090.54	1180.71	1069.71	6	1	0.00034858
72	3.6848	174.09	581.363	615.679	663.235	596.97	577.99	559.784	644.348	621.377	642.006	948.618	987.64	994.862	1359.15	1365.28	1346.03	912.652	944.668	1009.81	6	1	0.00034858
73	5.3524	174.126	145.346	156.232	155.786	101.286	116.903	127.183	109.697	160.617	111.998	223.157	212.308	192.619	303.943	321.085	307.513	219.07	242.773	236.053	6	1	0.00034858
84	0.4163	182.928	118.458	119.169	120.293	65.1324	77.963	61.8212	86.9385	92.5981	102.899	160.777	176.65	148.57	196.264	173.129	218.769	184.832	183.262	162.765	6	1	0.00034858
295	3.4861	187.12	18405.3	17827.8	17403	14919.8	16417.6	14904.4	21704.4	21457.9	22698.8	32012.9	32519.3	33051.1	42880.3	44636.7	43860.4	34604.4	34148.9	34248.2	6	2	0.00034858
86	3.4932	187.122	2193.25	2199.03	2328.66	2154.3	2227.88	2112.44	2773.23	2823.13	2783.51	3756.54	3757.58	3776.95	4767.72	4699.18	4601.25	3799.92	3795.36	3663.54	6	1	0.00034858
300	4.2419	188.105	581.485	583.202	606.362	479.637	487.723	557.521	535.17	529.971	523.135	877.128	836.231	909.519	1243	1135.68	1115.88	910.304	939.261	864.061	6	2	0.00034858
304	1.8804	189.077	88.8281	99.1893	105.63	62.4598	68.7097	76.0641	70.9109	77.6467	75.7745	142.26	145.214	152.5	124.581	131.272	133.826	120.543	124.427	127.404	6	2	0.00034858
90	2.3157	190.049	93.9516	84.7499	91.7033	76.6511	81.8404	71.816	84.6831	89.4567	96.0422	129.828	142.353	158.226	157.671	133.769	177.996	141.097	134.04	156.21	6	1	0.00034858
311	3.68	191.116	136.535	111.721	110.15	82.7307	97.3523	115.346	107.951	93.4136	98.3657	175.592	188.363	175.655	242.783	268.24	221.24	155.188	155.779	162.007	6	2	0.00034858
313	2.429	191.135	1763.11	1856.4	1873.68	1428.39	1425.88	1462.51	1298.67	1274.59	1301.52	2622.27	2622.01	2692.88	2313.92	2351.83	2441.41	3144.47	3171.7	3216.06	6	2	0.00034858
116	0.4034	199.921	131.131	150.091	156.74	69.5102	86.4269	83.4605	103.848	98.2699	101.445	173.514	184.704	162.315	195.229	217.479	185.861	206.123	197.993	199.955	6	1	0.00034858
118	4.0604	201.138	150.353	158.616	144.66	146.477	142.203	138.204	188.876	196.249	171.363	201.798	213.895	207.219	299.926	329.472	319.979	252.26	259.852	269.01	6	1	0.00034858
350	0.3631	202.02	419.642	419.243	414.666	274.494	285.856	257.65	294.74	291.185	346.579	574.935	591.179	513.674	503.647	520.794	510.039	605.283	631.815	618.283	6	2	0.00034858
119	5.3487	202.122	1254.13	1562.2	1521.08	1153.62	1176.26	1203.05	1162.79	1208.21	1194.48	2098.86	2050.95	2082.18	3105.33	2908.45	2948.46	2313.35	2239.1	2258.84	6	1	0.00034858
365	2.317	205.037	211.012	208.401	240.518	138.804	163.644	167.315	166.168	161.205	169.839	296.46	354.983	318.003	321.713	302.015	284.227	279.077	251.552	264.436	6	2	0.00034858
383	3.4859	209.104	433.207	414.778	431.436	426.655	372.692	395.792	529.458	478.664	469.653	636.45	616.634	738.303	704.427	784.195	809.282	671.638	658.825	713.463	6	2	0.00034858
384	5.037	210.126	288.508	312.25	309.709	283.036	277.285	239.202	197.947	219.094	262.513	479.098	469.066	494.597	473.706	473.837	441.125	321.302	359.487	335.508	6	2	0.00034858
389	4.8593	211.156	273.228	329.835	283.286	289.406	261.844	317.102	343.957	372.267	361.698	452.821	461.024	440.649	568.141	546.178	537.914	606.564	627.519	512.092	6	2	0.00034858
140	0.4035	213.948	47.4505	0	58.4618	41.3828	49.448	34.007	49.7009	58.0317	52.7929	79.7356	58.598	67.705	62.7848	68.0185	60.7764	85.6525	72.186	83.864	6	1	0.00034858
401	0.6031	214.01	915.443	1026.93	996.967	435.103	439.098	486.584	694.079	721.41	781.88	1314.2	1338.55	1317.5	1268.74	1421.1	1304.86	1716.35	1772.62	1373.4	6	2	0.00034858
144	4.2074	215.118	98.0948	101.266	89.7276	77.4128	83.038	76.3315	115.684	108.962	128.093	181.638	186.597	165.916	207.609	190.246	223.494	159.539	164.04	160.839	6	1	0.00034858
404	4.4948	215.152	4935.38	4674.98	4825.69	4938.23	5005.3	5066.4	5023.54	5368.06	5057.52	7379.95	7526.13	8160.79	9638.04	10276.4	10593.1	8596.93	8427.51	7778.57	6	2	0.00034858
407	5.037	216.136	137.887	141.002	114.79	139.492	129.166	111.886	119.386	104.673	133.651	211.503	209.112	201.466	258.233	281.649	278.557	217.84	216.515	220.49	6	2	0.00034858
148	5.0464	216.137	171.593	162.142	190.059	173.959	152.242	156.967	156.819	186.291	194.201	228.936	250.594	250.624	319.013	310.712	336.421	265.327	290.243	305.583	6	1	0.00034858
409	0.5065	217.038	154.438	151.652	155.815	123.681	139.131	139.3	111.016	132.534	153.057	266.808	254.541	268.544	241.987	228.184	232.01	204.71	209.648	205.693	6	2	0.00034858
149	3.1907	217.096	231.195	238.453	263.075	199.415	221.751	195.912	220.168	206.141	246.874	457.263	443.047	444.127	461.023	455.257	474.575	425.778	427.529	438.019	6	1	0.00034858
151	0.4003	217.901	91.8121	82.2273	88.2491	50.3934	49.7725	59.7166	72.4976	64.5756	69.6392	125.748	107.35	127.072	99.6103	105.871	106.52	141.302	123.73	135.847	6	1	0.00034858
156	3.6805	220.096	139.093	173.555	184.218	162.977	137.674	162.032	139.675	143.799	139.208	263.907	229.181	225.521	294.269	286.059	335.188	218.835	258.034	228.388	6	1	0.00034858
157	2.5323	220.097	53.5479	38.9073	47.2178	43.7123	37.0276	39.16	50.8189	40.0203	40.3039	60.1011	61.6311	70.8817	78.3334	82.0755	78.3027	53.4823	61.5969	80.4722	6	1	0.00048677
176	3.4954	233.128	2519.35	2543.74	2456.75	2325.12	2368.84	2361.76	3047.07	2969.43	3064.7	3914.47	3933.25	4031	5133.68	5243.23	4465.54	4077.4	4013.61	4341.7	6	1	0.00034858
178	4.2432	234.112	252.05	216.841	241.476	225.394	232.949	206.026	234.014	240.685	226.144	342.474	315.074	359.429	443.517	463.027	419.445	321.961	348.666	374.487	6	1	0.00034858
489	3.486	234.155	95.0573	115.968	101.169	92.2537	93.7964	101.553	120.795	118.241	119.737	173.131	136.071	169.059	202.385	201.581	226.937	156.882	179.102	203.802	6	2	0.00034858
490	6.5714	234.6	139.198	135.175	125.286	131.518	114.854	99.5645	154.073	141.596	137.801	229.232	222.982	224.031	231.369	244.288	228.424	256.62	234.844	225.558	6	2	0.00034858
502	2.5382	238.141	260.582	254.695	277.661	239.442	208.768	215.338	334.731	305.036	280.666	429.487	480.447	455.521	600.399	604.935	604.15	376.912	341.112	364.563	6	2	0.00034858
504	2.0427	239.043	1575.38	1555.05	1691.3	1449.61	1447.3	1465.39	1508.67	1463.61	1428.1	2539.92	2639.38	2589.34	2528.66	2626.17	2499.11	2401.52	2500.16	2460.66	6	2	0.00034858
193	2.0474	239.044	156.813	185.755	162.747	146.578	172.923	137.173	140.384	141.175	142.149	249.245	283.94	271.539	237.043	234.894	240.696	227.892	230.111	254.911	6	1	0.00034858
512	0.418	240.969	108.349	50.4698	96.9137	81.6212	96.9624	86.7754	83.6006	99.3793	111.202	144.275	152.046	141.48	155.464	144.364	144.14	163.032	143.355	140.65	6	2	0.00034858
524	5.1653	243.183	13616.3	13301	13160.8	11467.9	11071.9	11513.2	15337.6	14147.5	15011.7	17896.4	19120	18443.8	25519.4	24166.9	24168	24090.5	24506.1	24125.8	6	2	0.00034858
201	5.7166	244.168	201.353	228.812	201.21	184.74	201.925	192.618	243.232	234.468	237.772	314.203	309.418	282.588	431.967	388.515	366.371	331.534	349.004	375.448	6	1	0.00034858
552	2.7878	248.079	474.204	476.074	495.385	330.558	378.731	386.144	436.24	416.012	416.188	728.554	758.993	764.964	702.624	671.769	692.195	707.418	722.162	731.181	6	2	0.00034858
210	5.3511	248.127	966.933	884.462	1007.89	742.375	864.631	748.154	816.161	821.514	820.527	1447.79	1463.15	1411.34	1926.07	1890.6	1966.75	1441.87	1492.5	1579.95	6	1	0.00034858
563	1.9547	250.096	236.718	244.509	270.046	245.643	269.789	231.15	298.237	270.541	266.659	482.82	500.644	485.687	444.068	427.822	382.523	457.816	500.916	480.335	6	2	0.00034858
216	2.5014	250.096	276.226	292.022	290.073	164.47	150.651	166.66	224.919	233.885	236.135	460.02	461.986	452.929	404.356	408.792	401.002	420.916	447.018	412.156	6	1	0.00034858
575	5.388	251.604	122.495	0	100.226	98.0466	80.3509	102.882	103.942	115.779	102.601	137.632	169.597	145.256	145.667	165.695	167.132	131.34	151.231	150.018	6	2	0.00034858
594	0.6009	255.038	1232.14	1246.2	1325.95	673.665	616.927	545.461	962.223	952.281	978.796	1434.4	1473.17	1444.67	1453.9	1445.56	1441.17	1901.72	1944.12	1912.98	6	2	0.00034858
615	0.9989	259.185	134.111	194.462	179.414	88.2809	141.486	181.585	0	169.085	145.435	269.803	222.698	228.665	258.372	225.185	230.19	190.096	214.126	216.712	6	2	0.00048677
620	4.4955	260.21	25.5668	21.5518	30.5583	25.4164	29.8279	12.1771	25.8623	25.2361	31.1596	31.0001	37.8756	53.6384	53.3516	52.7776	59.2137	41.5972	49.9247	54.4045	6	2	0.00048677
623	3.2411	261.082	324.238	331.17	352.271	268.024	281.292	289.336	257.365	276.05	266.845	628.669	654.852	598.622	581.653	613.8	653.438	558.26	536.551	551.796	6	2	0.00034858
245	4.2164	261.123	103.33	85.4388	97.1597	117.784	79.7993	82.7703	91.262	107.958	122.786	146.426	138.919	184.594	224.156	192.689	210.107	183.904	167.286	142.756	6	1	0.00034858
630	0.4128	262.968	150.323	128.853	149.195	156.746	137.643	111.26	136.274	168.603	154.986	283.395	279.408	258.249	260.326	272.444	253.452	284.064	241.724	275.099	6	2	0.00034858
645	5.1653	265.166	294.79	348.115	353.306	235.876	256.868	250.892	334.807	369.375	330.047	469.115	498.717	481.25	597.121	652.931	612.319	599.412	608.138	612.276	6	2	0.00034858
255	2.5388	266.102	0	44.8409	39.9249	34.669	37.8809	29.0461	36.1094	30.0982	35.639	52.364	42.9195	50.5563	72.5822	63.9144	65.7735	46.1528	73.3712	47.0911	6	1	0.00048677
650	6.957	266.166	1487.55	1910.2	1984.38	2446.98	2710.21	3139.24	3509.49	3552.66	4135.79	4294.15	4767.65	4413.4	5049.45	5100.95	4990.9	5059.14	5057.29	5113.77	6	2	0.00034858
663	3.689	269.041	57.9947	57.9373	71.7449	68.861	60.4435	65.7489	58.6068	71.8076	68.8672	111.763	117.904	89.8132	146.336	138.174	125.127	110.837	92.7592	98.0409	6	2	0.00034858
269	5.7159	271.18	75.0721	86.0759	65.5024	61.9749	66.8354	50.3994	73.6337	83.038	88.6404	116.401	94.4187	109.031	124.587	111.079	117.435	157.748	140.038	128.909	6	1	0.00034858
716	2.348	280.036	137.681	153.654	175.628	139.027	124.512	136.399	144.988	152.273	127.168	236.087	230.982	250.81	320.128	323.52	284.657	203.346	194.103	216.709	6	2	0.00034858
727	2.348	282.031	2351.5	2398.74	2600.76	2223.38	2104.82	2160.72	2165.14	2129.35	2201.95	3628.57	3722.72	3565.15	4770.58	4737.62	4845.96	3315.69	3100.69	3240.79	6	2	0.00034858
728	3.486	282.067	1359.15	1328.98	1386.63	1187.9	1341.71	1243.54	1693.42	1693.38	1730.75	2260.81	2314.57	2369.67	2966.74	3260.58	3192.29	2608.98	2554.88	2586.65	6	2	0.00034858
729	2.7954	282.168	215.888	212.775	222.022	207.378	212.8	194.16	219.502	248.17	227.887	405.317	355.184	400.926	471.284	455.85	475.165	343.828	341.562	305.309	6	2	0.00034858
760	5.1654	288.241	109.181	124.431	114.236	86.2295	86.3506	101.548	145.055	154.988	139.211	150.609	169.182	174.519	212.268	210.358	214.169	216.569	169.048	201.141	6	2	0.00048677
311	5.1924	289.19	1700.67	1741.55	1751.9	1472.09	1465.98	1462.74	1893.44	1865.86	1911.25	2182.91	2273.39	2315.38	2992.44	2920.92	2853.89	2900.44	3145.07	3202.54	6	1	0.00034858
765	0.6135	290.008	80.2129	83.7038	72.5784	93.1257	91.3779	66.5517	77.0469	81.3798	72.1923	118.953	102.614	115.156	160.244	153.442	135.481	131.585	194.029	168.5	6	2	0.00034858
315	0.9874	290.075	421.531	364.4	450.216	366.488	359.919	368.119	358.72	361.471	341.979	633.309	597.994	591.558	686.752	686.67	683.864	608.775	623.836	681.601	6	1	0.00034858
321	6.5827	292.204	50.9653	52.527	57.519	53.6411	54.6835	42.1008	59.6458	47.5949	55.2473	94.1772	107.754	104.304	91.7753	96.2025	100.669	102.721	104.411	106.329	6	1	0.00034858	OPDA
781	6.5469	292.205	1081.16	1101.91	1208.58	1133.34	1013.52	1025.44	1203.83	1280.43	1184.82	2148.47	2023.67	1966.71	2258.35	2187.05	2122.33	2266.19	2207.58	2163.97	6	2	0.00034858
793	0.4228	294.47	50.1354	49.3359	61.5958	58.0167	64.0472	52.7822	66.6674	47.923	54.3273	99.6409	80.9453	99.4626	89.1736	99.6502	98.1148	143.338	108.006	108.895	6	2	0.00034858
808	0.5999	297.07	609.396	698.452	577.677	450.834	490.269	466.685	687.394	657.259	700.391	1025.79	1040.72	993.888	1019.53	1031.77	975.681	884.726	856.227	946.687	6	2	0.00034858
335	5.347	298.11	29.5958	29.3671	27.4605	25.3165	23.3892	32.5167	29.0248	27.2247	28.2373	42.8481	42.6761	51.8326	68.3837	49.5169	55.4606	41.4646	43.3863	49.3861	6	1	0.00034858
338	4.8134	298.179	46.3909	56.336	59.4104	44.1785	54.3506	46.5823	40.2236	34.1569	45.375	101.266	72.2308	84.1934	108.802	100.901	100.478	63.3213	69.5517	58.3431	6	1	0.00048677
818	2.788	299.194	1766.15	1964.35	1990.99	1957.78	1891.78	1931	2126.96	2149.75	2138.22	3341.18	3051.25	3237.07	4005.61	3977.12	3918.55	2824.42	2886.13	2783.39	6	2	0.00034858
821	0.5083	300.027	724.633	729.809	800.311	650.682	653.346	652.589	726.154	751.703	717.521	1226.7	1312.67	1227.31	1181.39	1132.1	1202.83	1260.78	1290.85	1204.5	6	2	0.00034858
840	7.9445	303.24	711.578	794.315	820.32	840.868	1001.27	1056.26	1091.72	1106.35	1177.19	1394.26	1359.66	1539.73	1572.39	1713.2	1761.93	1577.24	1823.97	1938.56	6	2	0.00034858
846	0.4862	305.036	336.465	387.415	429.99	346.597	243.341	321.404	406.348	304.373	376.039	638.926	668.879	654.606	651.928	596.33	623.899	512.031	533.459	533.72	6	2	0.00034858
359	3.6182	308.149	53.0963	51.9352	62.8243	53.6709	50.1266	67.8481	69.6926	48.0071	46.9435	80.0134	80.6402	89.501	93.4135	103.704	94.6051	92.3287	90.0289	92.2327	6	1	0.00034858
872	2.832	309.078	386.688	441.193	403.453	352.138	372.933	388.293	466.911	438.228	470.205	740.183	763.304	777.556	966.128	994.035	1018.65	755.269	765.812	748.385	6	2	0.00034858
875	6.547	309.231	1215.12	1230.13	1165.77	1124.82	1098.71	1067.75	1330.85	1244.32	1245.87	2177.11	2072.04	2051.62	2227.69	2210.84	2102.48	2307.76	2193.04	2162.78	6	2	0.00034858
368	3.947	310.073	49.4983	43.84	28.2497	25.9607	28.3544	25.9432	48.4359	48.0179	40.3283	74.5211	56.1352	62.2277	76.6451	72.9636	83.98	73.8279	70.6801	107.375	6	1	0.00034858
895	5.165	311.205	90.9167	89.7983	99.0457	80.352	56.7521	78.6458	87.7863	70.1879	75.1837	122.876	118.728	123.041	172.314	171.554	150.448	131.925	136.439	145.564	6	2	0.00034858
901	0.5404	312.026	198.837	226.469	241.907	157.603	182.161	163.319	237.155	227.458	230.106	471.036	527.01	444.639	407.308	403.259	486.734	259.914	361.861	358.887	6	2	0.00034858
902	4.5457	312.054	53.6206	50.8965	54.508	57.9562	53.1649	56.9729	0	0	51.2558	73.7229	57.2621	87.0597	89.4937	70.819	70.2981	76.6059	82.6419	68.5391	6	2	0.0004835
379	1.5635	313.103	472.915	448.679	529.727	401.241	433.175	447.187	394.858	430.28	383.691	745.94	810.488	751.876	763.393	677.916	783.403	799.294	633.554	749.044	6	1	0.00034858
910	2.8602	313.174	204.381	214.714	214.399	207.611	202.936	191.066	243.41	224.145	228.416	387.321	422.366	421.336	519.903	525.54	497.997	362.483	376.672	379.241	6	2	0.00034858
912	3.6893	314.05	107.923	132.932	114.148	124.254	118.28	128.135	124.451	91.5472	112.507	165.003	191.296	176.065	243.735	208.172	243.399	190.326	145.381	194.327	6	2	0.00034858
913	6.5717	314.186	68.5345	72.608	58.1722	50.3406	43.4798	46.3686	61.6119	57.3934	81.6867	105.613	117.01	109.903	106.957	99.7704	95.1494	112.445	124.871	115.062	6	2	0.00034858
926	7.4376	316.108	118.237	107.928	122.771	135.962	164.481	164.036	188.268	198.456	227.993	229.023	241.858	232.021	256.602	294.887	282.315	273.648	293.9	247.021	6	2	0.00034858
385	4.3759	316.119	60.6007	62.8297	50.4566	50.4024	49.8925	41.3553	46.1445	50.5938	35.6414	98.996	85.2095	104.377	85.3112	88.7854	81.6478	80.2193	98.7103	81.7621	6	1	0.00034858
951	3.486	321.099	224.885	249.824	262.093	220.594	244.458	211.257	310.06	276.259	253.508	378.624	393.644	446.22	496.475	501.852	486.009	393.715	433.154	431	6	2	0.00034858
952	0.5992	321.106	123.859	159.189	126.961	80.1129	95.4917	77.7017	164.362	143.855	148.203	290.661	199.824	237.972	225.669	210.038	237.891	209.857	185.099	176.625	6	2	0.00034858
971	6.9523	324.217	32.1272	26.5553	21.1585	33.0341	38.9737	43.33	39.6992	34.8609	41.4856	58.0572	69.7156	66.3827	64.1711	73.3559	67.1396	60.2677	64.3637	67.2311	6	2	0.00034858
988	3.486	327.072	460.893	451.308	431.445	427.41	472.653	410.753	576.192	609.839	621.462	675.925	741.028	734.101	941.285	1032.82	921.582	749.712	758.931	846.567	6	2	0.00034858
990	3.3214	327.191	200.336	177.586	209.247	170.128	181.444	163.255	217.839	209.501	223.594	271.316	333.321	322.878	389.88	409.375	392.82	274.488	314.433	328.658	6	2	0.00034858
430	5.2647	330.243	74.2864	70.1429	87.482	65.7897	83.9832	83.0963	75.5005	84.5249	75.0304	131.662	141.392	132.816	169.97	146.255	147.905	183.263	133.805	166.143	6	1	0.00034858	9,12,13-Trihydroxy-10-octadecenoic acid
440	0.9876	334.064	65.9015	54.7096	70.3491	47.2508	48.4486	51.3382	44.0113	52.1406	0	76.2286	86.7086	86.4381	103.247	124.591	90.0764	98.5087	91.7061	95.7511	6	1	0.00034858
1046	5.3568	338.094	502.372	520.044	481.652	426.236	430.219	428.398	425.956	479.887	452.698	720.536	759.679	748.38	1014.05	1080.57	1035.31	813.987	809.239	780.301	6	2	0.00034858
1048	5.1653	338.129	133.938	132.876	144.041	114.096	130.641	135.553	181.886	168.687	159.657	228.17	227.478	215.666	262.984	280.285	267.203	252.596	278.102	304.837	6	2	0.00034858
463	6.5808	338.209	545.528	517.987	489.527	492.314	475.586	488.865	582.657	564.538	551.395	991.41	962.898	887.359	988.646	971.273	877.468	1002.71	1008.51	1019.93	6	1	0.00034858
1064	3.0765	340.173	30.4613	41.6656	35.4043	29.7314	29.744	28.4578	40.0305	34.2032	37.3948	60.7384	77.2006	62.9657	82.3384	71.4535	87.6971	63.881	50.1594	51.5381	6	2	0.00034858
1069	7.4374	341.161	244.198	257.351	361.234	369.889	402.487	411.994	417.291	452.163	548.6	615.953	577.024	505.414	658.615	696.964	698.889	666.575	741.56	588.895	6	2	0.00048677
1081	6.957	343.097	193.722	251.901	275.005	309.287	425.627	440.895	525.983	550.189	594.641	647.655	714.092	701.891	718.377	774.172	760.727	831.905	779.882	787.765	6	2	0.00034858
1085	3.0355	343.218	2246.52	2183.46	2305.14	1864.75	2027.57	1991.67	2351.29	2384.78	2298.48	3522.41	3654.6	3660.58	4354.56	4300.46	4138.43	3543.5	3499.03	3555.58	6	2	0.00034858
1095	0.9897	344.176	0	206.215	203.747	156.45	156.861	164.219	133.054	154.304	168.085	308.005	321.342	307.837	306.973	308.773	323.413	224.528	234.184	236.305	6	2	0.00034858
481	4.1091	344.231	90.0064	70.3393	101.632	94.543	89.114	82.2731	105.037	101.013	109.082	144.432	135.525	143.171	193.369	208.77	224.612	115.083	116.349	127.432	6	1	0.00034858
492	0.3785	347.865	69.5192	64.7261	73.9822	49.6283	56.0368	48.4394	86.1133	64.2703	66.7225	123.727	102.684	143.506	101.444	103.462	98.8687	116.204	127.882	131.807	6	1	0.00034858
1117	3.036	348.174	131.201	128.652	134.081	112.835	109.556	112.356	150.573	150.517	136.145	227.611	225.516	211.285	304.756	252.037	297.682	250.958	248.354	221.079	6	2	0.00034858
1125	7.9445	349.223	122.073	109.347	131.68	143.262	157.09	163.986	172.704	170.187	169.516	239.885	200.276	222.145	242.911	276.554	277.515	245.009	281.822	303.931	6	2	0.00034858
1137	0.5367	352.002	362.368	400.409	253.762	228.797	0	0	398.223	316.43	386.473	509.786	521.488	501.179	474.488	505.955	499.745	529.207	507.031	567.806	6	2	0.00034612
531	4.3545	358.247	609.772	694.709	707.485	576.649	596.829	631.516	852.485	836.946	799.332	1073.39	1050.27	1045.16	1496.46	1480.16	1493.44	914.62	940.149	884.653	6	1	0.00034858
536	6.5817	360.195	33.1804	29.5913	36.4349	0	29.6593	21.1352	28.2287	35.3116	35.4039	39.0099	41.1429	56.0531	46.9466	58.3945	51.9196	43.6081	41.1135	52.6843	6	1	0.00034858
1188	0.5013	361.973	44.6401	39.7391	32.9461	23.2662	32.5929	43.7852	43.7811	34.1098	32.2743	81.257	64.7902	63.1318	66.5415	81.6453	76.6952	70.1741	70.66	54.8267	6	2	0.00034858
550	2.8643	364.035	22.8724	27.0135	25.0676	17.2909	19.2413	23.9269	21.8511	28.4928	28.9062	33.0415	34.2502	36.3584	50.7292	56.8999	47.7368	32.1435	37.2943	35.6031	6	1	0.00034858
554	0.7642	366.044	297.294	298.046	306.682	261.858	282.619	247.017	259.505	261.935	282.938	507.188	526.271	559.617	592.35	583.855	598.607	545.109	552.407	560.55	6	1	0.00034858
1224	4.859	368.266	399.333	449.152	401.725	358.352	354.224	338.914	438.29	470.501	457.685	818.064	785.65	799.386	941.76	956.801	945.874	712.497	695.139	670.412	6	2	0.00034858
575	5.3935	372.218	47.8193	46.7298	38.0139	31.8966	0	43.3073	29.4747	35.4214	38.9872	54.3203	61.6812	54.8223	75.5722	60.229	79.0194	72.5731	57.5194	65.0153	6	1	0.00034858
578	2.7211	374.121	56.4233	47.1214	51.178	42.396	36.9128	37.0328	43.1551	37.7165	45.3734	83.6086	77.0114	101.353	78.6375	91.8232	93.6401	86.6533	82.7399	80.1814	6	1	0.00034858
1266	3.2489	376.144	70.1561	74.2632	76.3415	73.8915	55.3848	58.7044	69.7419	71.3923	63.4826	106.246	113.147	124.574	128.852	136.011	128.402	129.521	113.816	127.172	6	2	0.00034858
1267	4.5105	376.171	49.1639	52.1414	35.4807	43.4785	36.5506	29.7246	36.5892	32.0572	55.946	69.009	64.0925	84.8864	92.9406	91.2869	85.2177	82.5388	89.3768	89.9535	6	2	0.00034858
1271	5.3355	377.125	148.63	181.974	165.539	154.657	174.237	130.141	155.375	137.568	157.949	270.269	249.893	253.749	325.967	310.492	289.391	274.578	233.093	242.28	6	2	0.00034858
1273	5.1653	377.162	122.313	125.027	109.156	106.505	109.429	100.072	139.638	142.455	136.519	163.824	185.145	178.25	194.094	234.688	241.628	219.181	247.867	222.651	6	2	0.00034858
1277	0.5049	377.956	68.9522	61.4912	53.2283	48.3421	44.5692	55.308	57.1992	60.0687	61.2656	120.423	107.962	101.452	106.533	116.683	101.207	127.797	99.1547	88.7305	6	2	0.00034858
1281	1.8805	378.161	50.8755	60.3745	59.7011	55.3651	46.1037	63.5317	44.4361	65.9287	58.6967	95.5758	97.2532	92.2016	80.6784	96.3499	100.074	91.2579	93.3713	104.14	6	2	0.00034858
1283	5.367	379.12	2860.92	3034.06	2904.35	2264.72	2340.12	2344.01	2338.42	2480.07	2561.89	3654.35	3711.41	3805.32	4862.85	5060.93	4715.62	3722.79	3858.63	3851.55	6	2	0.00034858
1298	4.3462	382.089	1079.84	1266.96	1218.58	837.269	861.106	764.663	923.14	982.83	842.775	1763.35	1776.57	1675.4	1577	1520.83	1562.04	2078.62	2155.6	1880.85	6	2	0.00034858
1300	5.0815	382.282	179.196	196.052	168.838	120.927	186.161	0	190.556	183.772	196.993	311.933	314.975	328.365	328.029	339.783	313.094	324.595	287.518	222.047	6	2	0.00034858
1302	5.3354	383.099	207.439	226.383	227.612	196.416	164.32	186.252	190.358	214.064	182.999	311.403	320.421	344.127	424.829	373.918	339.221	294.587	306.799	310.934	6	2	0.00034858
1305	5.156	383.138	220.842	214.301	205.497	185.529	162.163	188.37	231.046	244.872	250.608	394.883	421.377	415.093	452.378	404.233	407.693	430.471	331.925	423.838	6	2	0.00034858
1306	3.8746	383.209	68.1102	78.9417	56.2479	45.1339	47.0273	54.6711	66.4512	65.7516	76.4878	96.0323	106.459	83.5233	177.499	148.522	167.297	124.696	115.702	115.393	6	2	0.00034858
1316	0.5125	384.981	0	68.4669	75.5377	80.7582	74.0551	80.6786	81.4076	52.7109	76.2695	102.348	101.997	136.367	85.4302	100.769	100.506	99.3958	102.239	124.341	6	2	0.00034858
1317	0.9871	385.021	347.791	385.744	441.445	353.615	0	367.641	354.601	362.336	355.554	487.688	475.824	537.052	548.817	555.438	623.197	520.95	533.971	546.564	6	2	0.00034858
1320	3.769	385.226	54.4204	51.5093	47.7718	44.1977	52.1411	45.467	52.5775	55.213	47.2564	59.5044	77.9675	77.9348	99.5621	116.244	98.4574	84.7562	85.7368	91.6551	6	2	0.00034858
1321	7.9446	385.287	26.7623	21.6885	21.7543	33.3589	42.611	32.4996	41.0381	35.5697	47.3442	43.6936	68.8093	54.9987	58.5769	66.0257	59.1144	66.4241	56.0892	54.601	6	2	0.00048677
1336	6.5712	387.151	260.16	261.743	228.645	226.95	219.767	212.085	264.855	270.127	302.401	444.987	494.954	433.753	526.253	460.935	466.562	501.435	463.759	460.725	6	2	0.00034858
1338	3.2349	387.247	2444.79	2632.17	2639.48	2171.73	2171.91	2288.53	2385.72	2494.3	2497.57	3644.98	3892.04	3786.79	4435.23	4294.63	4033.55	3643.08	3501.61	3549.43	6	2	0.00034858
1361	3.241	392.201	129.397	125.802	133.488	123.932	122.411	119.365	118.853	128.879	118.626	184.654	185.026	209.397	224	231.741	237.273	192.686	206.129	206.876	6	2	0.00034858
1362	0.5074	393.06	117.288	118.045	157.318	123.531	110.695	112.888	125.784	126.132	108.752	220.732	237.644	244.77	191.033	160.101	210.936	174.657	189.574	167.638	6	2	0.00034858
1363	3.4228	393.191	242.453	249.394	92.0154	256.949	266.025	279.825	222.244	238.064	212.369	325.003	376.424	353.72	363.07	392.158	365.175	423.674	447.031	471.279	6	2	0.00034858
1365	4.5182	393.2	54.3971	57.6646	53.5851	50.5794	39.6827	33.5511	44.1979	46.4458	49.7711	69.292	99.9281	90.274	112.626	86.9468	95.7221	95.8545	89.6993	85.3573	6	2	0.00034858
649	0.3684	393.872	126.266	124.688	122.75	90.0869	84.4686	82.6296	103.946	112.079	101.825	242.092	208.526	196.302	174.124	183.254	182.054	207.058	242.585	245.05	6	1	0.00034858
1369	0.6018	395.035	369.055	451.384	457.295	245.389	219.628	258.113	279.487	251.001	295.428	542.567	519.231	538.005	546.372	529.542	575.61	533.452	556.801	595.917	6	2	0.00034858
1377	5.3346	396.299	802.761	735.087	797.335	616.723	601.324	648.288	796.984	861.753	875.718	1116.7	1230.51	1192.32	1433.98	1517.46	1339.92	1314.17	1300.52	1121.79	6	2	0.00034858
1400	3.2911	401.225	300.492	328.259	287.531	298.275	259.51	292.151	350.62	360.974	355.448	635.144	559.046	534.12	674.57	757.217	698.105	498.814	516.292	462.558	6	2	0.00034858
1409	0.6014	403.025	2369.87	2580.02	2611.09	2050.11	2082.8	2117.38	2246.02	2183.55	2205.96	4130.16	4183.54	4087.42	4536.88	4529.07	4504.61	4274.6	4249.93	4412.05	6	2	0.00034858
1412	5.9229	403.201	81.1404	102.686	76.7861	0	88.7877	74.4633	91.6046	102.135	102.508	139.533	103.77	133.576	170.072	134.49	166.017	195.762	149.719	171.405	6	2	0.00034858
688	4.9639	404.207	36.152	50.1314	40.5907	42.4124	43.5616	46.1268	44.2509	41.4395	0	63.6247	56.9249	61.4238	75.8582	76.2314	73.5899	67.5856	71.9219	81.8924	6	1	0.00034858
1425	3.7693	405.037	239.062	233.61	253.474	212.021	261.816	235.568	201.193	227.14	226.096	346.137	382.491	380.762	455.115	464.557	452.215	386.319	336.034	364.93	6	2	0.00034858
1432	0.5982	406.035	3228.37	3559.09	3385.53	1542.44	1563.53	1591.67	2423.37	2198.35	2345.9	4324.71	4445.46	4280.09	4789.25	4935.53	4893.47	5066.03	4961.4	5055.64	6	2	0.00034858
1447	3.2412	408.177	52.0081	64.0874	63.5369	47.7542	62.527	47.5589	50.7473	51.9649	49.7665	104.716	107.344	140.977	113.041	125.801	120.381	87.8944	90.0316	96.2025	6	2	0.00034858
706	0.3778	409.853	288.005	243.393	277.952	257.425	211.005	239.814	239.997	228.977	250.484	449.598	448.959	438.512	448.52	488.908	448.539	484.531	537.134	502.058	6	1	0.00034858
1461	4.3512	411.064	40.7583	36.4801	44.6012	33.8358	50.7465	39.162	45.4099	32.3516	41.9476	86.1913	82.3021	86.2748	65.3376	67.764	78.9657	72.0077	82.3821	81.6877	6	2	0.00034858
1463	4.4934	411.246	57.3563	50.5319	50.3642	52.0004	33.4902	43.645	65.5674	67.7573	60.0937	78.8639	110.11	80.5107	130.943	107.263	134.969	109.294	103.957	95.3956	6	2	0.00034858
715	1.5824	412.022	0	54.6835	48.6076	37.0383	42.5316	38.6651	42.5316	39.4571	44.7394	69.4533	60.8074	65.496	62.5537	68.8608	59.0572	56.7909	59.2422	71.2744	6	1	0.00034612
1467	4.3472	412.166	288.034	315.857	315.424	297.617	279.634	294.163	409.732	398.94	399.339	556.405	620.477	621.133	806.969	774.166	820.125	454.327	477.85	441.208	6	2	0.00034858
1474	2.8338	413.986	181.166	171.07	148.335	169.29	140.076	138.779	198.627	194.036	165.3	264.44	244.143	262.719	334.67	338.363	309.596	243.343	232.667	257.31	6	2	0.00034858
1478	3.4356	414.248	185.222	213.801	205.388	189.139	169.183	154.838	197.742	203.24	204.439	309.534	288.846	303.416	361.308	350.502	328.174	261.749	288.081	324.281	6	2	0.00034858
1479	0.5097	415.025	67.4667	35.9585	47.4695	72.0356	27.3146	29.2893	75.7756	59.2978	54.2102	89.3116	85.8926	80.5859	89.3522	92.0707	73.0477	92.1779	97.2303	103.936	6	2	0.00048677
1495	0.5026	417.966	72.1567	70.8372	72.6519	71.6863	67.851	58.6658	118.914	80.9358	102.716	152.379	141.388	147.615	148.579	145.536	147.954	144.605	114.307	172.601	6	2	0.00048677
1502	7.4377	419.103	107.287	115.962	120.984	143.102	157.808	145.063	179.131	179.116	194.446	246.486	227.81	220.043	278.002	293.138	311.488	265.19	274.394	270.507	6	2	0.00034858
1510	5.3879	421.157	100.567	91.4125	126.736	82.3052	89.2119	104.934	103.417	124.802	110.461	154.872	162.731	162.987	182.137	193.442	201.022	162.685	169.476	144.819	6	2	0.00034858
1520	0.5212	424.038	130.617	164.028	126.428	121.606	121.929	110.633	113.675	144.605	128.411	325.038	288.185	263.706	195.502	191.029	194.616	196.17	193.906	166.694	6	2	0.00034858
759	4.4094	428.265	47.2096	55.1584	51.4783	36.1178	25.7335	34.9367	54.6876	42.6322	48.6516	64.9551	79.5938	68.4368	78.2734	84.4512	73.2084	80.9949	91.5169	78.9091	6	1	0.00034858
771	0.3848	431.818	29.8477	43.5095	36.5441	31.3287	29.7467	24.4207	32.1775	33.02	36.8311	59.7636	61.434	61.6243	57.7272	58.9102	64.814	68.7778	55.7958	75.4641	6	1	0.00034858
1563	0.3631	431.878	65.8105	57.7437	49.8971	85.2683	66.3963	74.9922	81.3299	67.6524	73.6702	148.165	110.161	123.073	128.121	143.282	134.615	111.058	116.317	128.261	6	2	0.00034858
798	6.5808	438.135	178.106	148.015	168.993	176.813	162.7	130.507	156.267	162.106	165.885	309.054	280.062	262.593	280.186	279.163	325.044	285.298	275.318	335.502	6	1	0.00034858
1632	3.486	445.253	288.088	321.378	266.953	305.614	302.65	278.747	338.033	382.567	308.635	565.044	570.094	569.146	608.557	664.275	662.206	499.084	531.262	539.625	6	2	0.00034858
815	2.3551	445.963	20.3719	24.5626	22.9372	24.6585	21.5163	23.7132	22.9223	15.5954	24.1463	44.4479	41.2145	33.0569	53.7087	58.3955	50.8365	50.2148	37.933	35.0905	6	1	0.00034858
1642	0.5047	447.959	88.9128	120.476	102.393	73.8004	93.9253	81.285	110.438	101.871	141.3	163.775	161.572	183.83	185.855	167.481	164.119	177.879	193.811	186.12	6	2	0.00034858
1657	0.602	452.022	108.384	95.4847	77.1268	70.6295	99.1153	65.8597	82.8925	97.8939	95.3532	140.826	128.803	155.215	145.117	149.521	165.755	153.547	154.941	155.266	6	2	0.00034858
1669	4.5441	455.272	80.8528	67.5278	72.2343	53.7622	64.2053	66.0862	68.1565	56.3065	71.8909	101.978	100.843	98.3987	124.338	129.041	153.039	104.15	130.384	119.463	6	2	0.00034858
850	4.8549	458.332	14.6835	27.5733	21.7722	18.9695	18.2278	18.2278	21.4336	24.4915	28.1167	32.3387	32.634	34.6465	58.1274	46.9946	41.2626	42.2826	44.9009	52.3705	6	1	0.00034612
1692	3.8805	459.267	203.02	237.38	212.047	205.815	184.184	199.707	238.642	244.151	238.377	371.781	360.507	380.321	453.188	488.868	435.279	362.044	337.389	311.371	6	2	0.00034858
1743	4.8306	469.287	111.302	115.338	115.815	103.578	85.5243	108.108	113.653	124.723	106.586	195.4	181.534	176.519	208.273	220.731	199.081	246.19	260.829	245.207	6	2	0.00034858
1744	3.4835	469.294	35.4849	51.3781	45.5707	0	48.2681	53.9554	38.0796	48.4279	35.5754	59.0661	84.5225	79.3521	82.0313	97.0306	71.0402	78.8377	82.9885	86.3784	6	2	0.00034858
889	5.0582	474.159	38.8837	39.6659	39.9456	33.444	44.4507	41.9373	37.9015	30.3708	34.3174	60.9571	69.2509	74.3802	65.0972	79.9612	69.2782	70.6391	69.8065	75.1271	6	1	0.00034858
892	3.1099	474.235	71.1673	56.6882	61.4457	60.7627	47.4225	48.3859	37.4995	47.0466	53.2153	90.1768	104.764	91.3586	98.9105	93.4011	100.95	102.125	94.7525	108.646	6	1	0.00034858
902	0.3731	477.822	152.68	114.382	122.232	92.7483	91.5583	106.039	125.453	127.088	103.073	191.809	170.851	168.843	181.818	168.386	192.222	176.666	216.532	193.15	6	1	0.00034858
1789	3.8733	478.273	95.6965	108.619	94.8291	98.5938	84.9065	97.8903	69.0462	83.2718	64.8256	169.447	188.036	132.237	183.162	137.93	154.868	167.223	176.877	169.975	6	2	0.00034858
913	0.6007	482.032	527.299	557.938	564.664	501.68	514.832	482.439	462.041	485.092	459.59	1094.48	1114.93	863.38	1035.35	925.525	963.942	1132.24	1027.44	991.205	6	1	0.00034858
1852	6.0571	489.292	58.8893	66.6973	58.5262	46.368	31.691	48.4825	54.8683	52.0133	51.475	86.2853	86.9957	88.8616	89.5705	110.121	88.2549	119.058	109.06	102.558	6	2	0.00034858
948	0.3769	493.802	103.888	93.3264	88.3385	85.4488	132.267	106.99	94.264	83.3928	95.2324	190.362	195.287	210.355	182.477	163.407	172.076	138.774	172.049	192.831	6	1	0.00034858
981	6.5853	506.12	22.2327	31.2738	30.0746	28.7798	24.0106	32.526	37.1682	29.1449	34.8662	56.8358	37.4815	61.323	53.2643	44.2545	47.4687	50.6289	63.7998	44.6474	6	1	0.00034858
1941	4.8804	513.316	178.377	179.728	170.21	152.274	143.332	168.508	152.379	157.731	161.51	290.731	269.502	267.107	266.826	301.874	317.126	334.88	382.389	345.457	6	2	0.00034858
1956	4.1466	517.307	55.3883	48.3428	53.068	59.4384	46.8325	42.708	56.6491	57.3963	50.3651	102.575	92.7297	101.18	104.046	104.616	96.0574	97.2841	112.147	98.1978	6	2	0.00034858
1010	5.3481	520.244	163.96	150.033	146.813	105.934	98.1572	95.9557	110.823	107.497	113.684	225.268	242.205	245.955	293.532	310.712	306.102	173.613	181.043	186.704	6	1	0.00034858
1983	3.4869	526.092	38.8508	38.3439	38.6354	32.1895	45.8671	28.627	48.417	58.3633	56.3723	69.868	60.2664	63.2235	85.273	99.9952	105.872	92.9868	98.0199	91.6288	6	2	0.00034858
1016	4.8414	527.356	171.926	152.196	161.03	134.376	136.162	135.766	145.14	123.751	138.348	222.673	197.783	222.452	241.894	234.786	258.464	266.409	246.854	228.477	6	1	0.00034858
1996	4.1461	528.322	63.4754	60.2874	56.3696	58.0625	48.8903	54.8648	80.2479	76.9557	72.364	113.1	126.479	101.781	154.821	179.391	149.589	113.199	104.706	112.612	6	2	0.00034858
2015	6.5707	533.079	82.7505	76.4443	81.7474	72.4405	69.8978	56.8091	102.316	101.443	84.7104	134.208	152.573	129.594	155.586	130.85	154.316	159.837	141.411	151.805	6	2	0.00034858
2017	3.7703	533.305	170.937	157.741	157.429	166.319	157.513	169.867	198.67	197.171	192.945	312.632	331.409	353.496	364.49	382.304	375.378	268.549	258.151	249.046	6	2	0.00034858
2033	3.6938	536.248	111.66	122.86	145.416	128.78	152.361	149.191	123.842	112.915	108.769	234.044	239.933	232.386	227.772	255.804	242.053	247.898	262.832	243.131	6	2	0.00034858
2037	1.9546	537.12	399.493	424.779	431.825	199.002	173.183	0	446.607	385.942	476.017	464.248	488.294	497.555	499.573	485.549	484.811	638.578	629.296	633.852	6	2	0.00048677
1057	4.7526	539.966	82.363	85.8487	79.0309	67.6955	68.4638	63.736	89.7434	84.5991	73.3434	141.309	124.022	144.486	120.715	118.679	132.007	133.012	106.143	134.137	6	1	0.00034858
1062	4.0379	541.217	64.6144	92.6255	80.7994	62.5808	69.1534	64.6724	83.1073	68.2719	77.8899	147.736	119.769	126.906	148.467	171.252	162.7	131.241	110.969	136.49	6	1	0.00034858
2093	5.1793	555.385	138.855	133.325	138.008	83.1155	88.5247	112.994	122.499	103.949	116.109	184.518	180.395	204.595	220.585	181.956	207.79	227.154	205.795	227.289	6	2	0.00034858
2096	3.873	556.321	59.9805	52.5667	58.1426	58.0197	47.0512	52.2737	54.9084	62.9912	52.9969	92.4828	89.31	90.1565	109.019	102.477	92.9847	82.113	89.9469	91.7575	6	2	0.00034858
2097	4.5046	556.356	93.2928	82.6835	69.1187	76.92	89.2762	63.0967	137.622	104.309	106.214	190.853	166.184	172.674	227.224	226.481	238.088	149.331	163.777	137.232	6	2	0.00048677
2101	4.8947	557.333	163.452	209.019	199.054	148.418	143.124	143.384	156.529	135.011	155.689	285.307	338.087	293.067	243.537	276.267	293.171	359.372	346.793	365.402	6	2	0.00034858
2133	2.5168	566.964	56.152	63.4063	74.139	69.8957	66.2925	75.5223	74.3468	65.5375	74.3101	144.497	139.766	140.172	155.257	156.606	84.7848	134.161	136.076	154.259	6	2	0.00034858
2185	4.698	576.014	57.0855	63.1462	58.9094	45.4396	46.1649	41.2925	55.6583	45.2482	49.7152	99.8907	110.386	99.6901	99.6028	104.118	94.0817	95.1688	101.375	94.2202	6	2	0.00034858
2188	3.8897	577.329	133.363	138.875	128.805	132.305	151.616	129.261	101.747	159.482	154.631	254.013	247.725	255.599	280.269	271.401	281.864	220.722	222.834	223.102	6	2	0.00034858
1149	2.5388	577.929	46.8636	36.8113	47.0822	38.7197	32.9094	34.1407	35.2499	41.8934	39.4548	72.9327	66.5063	75.1332	65.8912	85.4258	73.2414	69.4283	79.3705	63.4016	6	1	0.00034858
2199	4.8325	581.284	79.9523	72.7768	68.8912	61.9354	44.4824	37.5327	74.6184	69.6228	57.2358	112.948	112.861	122.462	109.579	140.02	129.271	108.178	122.734	135.274	6	2	0.00034858
1167	6.5835	584.065	50.6875	61.8741	65.0526	72.9235	53.8619	46.7567	90.8872	67.8481	78.3691	110.585	105.013	106.487	103.977	131.88	121.329	115.722	125.365	92.1914	6	1	0.00034858
1171	4.691	585.971	68.4391	62.9322	64.67	54.9633	50.849	50.8015	57.6235	56.1161	71.2566	86.6064	106.581	105.615	95.449	106.694	110.37	102.647	99.5731	104.793	6	1	0.00034858
1174	5.1923	586.291	272.628	242.928	256.697	218.457	230.812	195.525	303.344	280.856	312.24	323.352	341.949	321.492	489.729	475.455	468.972	531.769	526.079	572.957	6	1	0.00034858
1187	5.3959	592.302	167.222	157.516	134.539	141.331	143.24	142.77	126.343	126.542	143.962	248.937	289.38	227.614	271.284	214.1	274.779	174.876	195.478	205.031	6	1	0.00034858
2234	3.7042	594.158	1582.62	1658.16	1723.9	1671.65	1575.27	1702.05	1758.07	1879.47	1970.87	3321.29	3161.6	3271.84	2739.54	2711.82	2925.29	2431.27	2425.06	2519.34	6	2	0.00034858
1203	0.3615	598.114	44.557	37.261	42.3832	44.3285	40.5063	39.4937	34.4304	33.3559	38.8425	62.6775	68.684	88.3159	72.8477	63.2002	60.5173	52.2108	72.2125	75.6066	6	1	0.00034858
2263	6.9527	603.361	308.238	377.32	331.969	250.938	279.865	279.197	334.906	351.477	331.877	417.262	426.443	388.704	468.815	538.214	474.973	627.193	632.539	640.409	6	2	0.00034858
2277	0.5984	611.079	314.439	384.686	353.075	234.793	250.097	259.025	245.522	246.983	251.163	487.024	517.752	465.249	543.86	498.075	549.697	405.334	386.338	373.214	6	2	0.00048677
2286	0.6017	614.027	2230.38	2481.76	2350.08	2135.63	2208.41	2234.57	2469.52	2168.37	2367.53	4371.52	4407.26	4345.89	4429.94	4420.64	4321.88	4320.64	4318.43	4350.6	6	2	0.00034858
1244	3.0823	615.088	43.5176	43.2171	42.1174	33.6316	36.7378	31.4436	34.9106	40.492	33.7489	83.877	83.3524	67.2025	73.2889	70.3712	96.3275	68.9508	62.0685	65.3552	6	1	0.00034858
1250	7.2215	616.38	0	46.1201	53.2736	44.4377	51.0024	37.5355	57.6576	45.6342	50.9786	74.8657	74.0599	65.1376	62.7495	65.8557	67.1794	67.3555	62.1362	81.0656	6	1	0.00034858
2347	2.7954	630.317	65.8009	53.2747	60.6514	56.5114	44.6998	50.7946	64.0698	44.3283	43.2502	84.6506	92.9429	88.8361	89.0703	97.5864	107.377	114.378	99.5952	87.3041	6	2	0.00034858
1279	2.2287	630.952	48.1501	34.7408	43.2868	32.7495	34.9774	43.2655	53.3995	41.0477	50.3306	57.58	85.7355	76.8466	93.299	87.2245	63.3649	85.27	91.8381	95.8819	6	1	0.00034858
1281	3.252	631.982	31.1988	23.8163	38.6437	26.0561	36.5328	20.6841	39.4159	33.3337	30.2309	53.8981	67.6896	43.6027	48.1966	51.6415	49.807	54.9317	55.6572	54.9071	6	1	0.00034858
2361	3.3213	636.352	62.0683	50.179	54.7796	54.4698	44.7211	67.8768	53.9109	53.8392	52.6618	94.1807	97.049	109.263	115.111	96.9951	120.052	118.066	104.121	106.989	6	2	0.00034858
1307	2.7106	645.864	23.5918	26.9386	20.5665	23.001	28.8887	29.089	25.4131	30.233	33.8113	44.2937	44.8926	42.8879	50.4967	51.4672	58.7086	50.5338	56.556	47.6124	6	1	0.00034858
2387	3.9552	648.104	47.7248	47.1801	39.9478	24.1665	34.3775	20.427	28.8685	41.5366	19.2154	48.5868	71.4843	59.8953	76.1387	64.7806	73.9445	97.2195	63.9768	61.8845	6	2	0.00034858
1328	3.9716	657.263	23.5657	23.3315	20.7027	19.8192	22.1856	27.8718	33.5769	26.1751	22.5793	34.0028	39.3712	44.0433	55.1899	83.7214	57.7051	34.9436	38.3889	44.1996	6	1	0.00034858
1367	3.9954	676.215	27.6421	41.3867	36.0572	38.9043	27.8932	32.8096	37.4461	42.0704	0	62.4291	68.7524	60.3947	55.048	55.8365	69.2179	51.2377	88.0383	58.6292	6	1	0.00034858
2453	6.2585	677.438	47.0544	48.8976	25.3678	40.2825	45.0367	54.6747	53.8224	47.1226	48.4843	83.282	73.7003	81.6453	114.799	110.243	88.43	70.5988	78.8557	81.5467	6	2	0.00034858
2458	4.3508	679.387	41.9425	34.1795	34.9785	40.9702	32.9088	38.412	45.1741	39.4189	29.9867	63.4523	62.771	73.096	73.6169	66.9353	76.9662	66.541	61.0254	50.0218	6	2	0.00034858
1399	3.951	688.222	43.4608	22.32	42.3569	30.9768	33.8349	38.2683	32.5616	26.3106	27.1738	48.9374	62.8996	51.9739	67.199	67.2585	64.0917	52.3228	64.3752	65.3846	6	1	0.00034858
2500	4.5466	697.186	91.7488	75.2386	83.9179	65.4766	65.4591	82.2247	69.9196	64.6608	71.6743	182.639	165.891	149.292	139.878	108.6	129.376	105.493	128.362	125.157	6	2	0.00034858
1442	0.5913	712.004	391.652	409.234	366.514	353.121	353.387	322.64	339.871	360.297	347.893	626.586	639.537	602.948	595.041	595.473	551.006	633.339	631.625	693.905	6	1	0.00034858
2568	6.2555	721.466	43.7466	38.0205	38.4743	30.802	34.5391	32.5027	28.4843	45.1923	33.0854	64.7992	65.2899	77.9864	79.0126	85.9246	77.1027	70.3505	51.4108	68.0986	6	2	0.00034858
2580	0.7163	727.977	134.496	166.51	158.524	0	149.917	157.462	0	177.187	187.204	239.02	254.53	238.208	223.47	246.238	236.757	237.588	265.658	247.86	6	2	0.00034612
2673	6.9569	779.467	591.666	613.388	533.241	415.467	455.384	434.593	597.869	552.038	542.507	766.125	721.794	758.187	865.898	826.786	909.159	1012.47	1043.75	950.904	6	2	0.00034858
2724	3.9596	818.144	48.0016	55.6655	45.8944	38.7574	39.0966	28.5727	48.0854	44.0853	42.9754	84.3106	82.4987	94.6132	86.1682	74.3509	80.8228	88.9321	87.4567	87.2008	6	2	0.00034858
2732	6.9588	823.492	410.731	483.468	406.912	304.246	305.479	311.69	405.601	415.244	443.523	568.832	506.223	516.783	657.855	660.902	621.058	767.144	731.176	736.822	6	2	0.00034858
2777	7.5243	867.554	0	300.916	286.906	0	332.641	330.691	412.842	400.767	399.188	475.776	488.672	540.134	464.984	429.384	448.14	502.962	469.043	506.816	6	2	0.00034612
2808	6.9528	892.518	61.468	60.5109	68.8594	45.4367	53.8833	50.5192	68.6249	63.2844	60.7601	114.83	96.8585	107.688	92.9297	94.2175	86.6876	125.9	122.537	114.265	6	2	0.00034858
2848	7.2841	939.577	58.638	55.3028	56.8275	32.4467	45.1019	35.386	50.0466	39.4669	47.5416	70.8562	69.9117	65.6143	70.7701	79.2886	101.461	84.3451	93.7624	83.6062	6	2	0.00034858
2886	0.5945	986.11	47.521	46.0335	37.343	32.2567	25.3634	35.0056	35.4832	28.3878	35.2244	65.501	79.221	66.4764	63.0892	79.4036	67.1678	64.0886	46.8106	57.8163	6	2	0.00048677
2894	7.3436	997.612	45.8264	47.6946	33.9789	26.8231	32.2192	38.0966	41.7539	37.5099	36.8486	50.9429	59.6443	45.9778	48.8149	76.0745	63.3914	67.7499	73.3445	70.1071	6	2	0.00048677
1754	0.6189	998.082	95.0201	93.9992	100.408	82.0177	92.4332	90.6319	102.003	109.957	92.7289	168.872	178.275	137.154	258.006	162.206	169.904	148.005	150.71	145.218	6	1	0.00034858
2896	3.7693	1002.13	116.293	120.456	69.4901	55.8162	106.688	94.7486	105.552	122.805	107.224	179.289	187.38	187.542	168.296	135.008	140.191	141.197	157.264	141.592	6	2	0.00034858
2915	0.5991	1036.03	481.494	688.034	614.313	562.378	542.435	544.441	637.531	505.653	606.377	927.043	952.406	984.072	925.318	950.341	908.852	925.477	897.312	918.044	6	2	0.00034858
1816	0.6004	1134	75.7108	88.8726	85.5472	71.3493	88.1951	68.7793	67.1597	79.4704	80.2946	167.155	108.349	163.532	157.261	151.166	154.792	146.096	184.892	141.525	6	1	0.00034858
1833	0.6101	1190.11	44.6894	46.9238	54.8434	35.5325	39.9985	36.0939	39.9508	44.0562	41.5974	76.4935	66.2112	88.3961	133.014	81.8179	71.7448	55.9627	74.5699	76.442	6	1	0.00034858
2967	0.6	1190.11	309.585	217.78	261.165	117.516	131.982	137.452	141.275	183.24	128.597	360.635	312.519	350.752	431.533	419.623	452.151	341.948	319.395	326.24	6	2	0.00034858
25	0.3871	97.9701	477.409	524.557	601.943	523.298	529.388	582.369	538.307	548.775	563.85	1126.55	1109.48	1021.86	951.881	1032.47	1125.69	1297.07	1269.71	1315.62	7	1	0.00034858
76	3.4872	123.105	50.4139	49.2596	44.8008	44.9841	49.1073	44.6422	46.8489	66.8246	52.508	94.285	89.9266	127.427	127.414	148.488	129.63	105.641	96.1818	104.895	7	2	0.00034858
120	1.522	135.054	0	75.665	78.6758	0	77.8625	34.9878	75.2784	0	54.9142	117.669	105.851	111.219	127.003	116.416	121.675	98.4065	101.639	117.517	7	2	0.00033884
153	1.5125	145.073	16.8817	24.4457	31.0795	14.7365	0	20.7026	23.3398	24.4037	25.8534	49.7258	41.3173	47.9071	73.4078	68.6481	72.0184	34.5182	33.988	41.2838	7	2	0.00034858
158	2.3363	146.058	426.908	406.196	403.837	361.245	370.795	338.16	349.241	358.113	381.37	782.868	758.446	710.097	972.124	1022.98	977.597	661.429	623.24	627.248	7	2	0.00034858
48	2.353	146.06	353.27	380.132	343.962	347.044	336.748	337.433	332.855	344.565	334.476	642.477	624.697	613.694	883.355	911.425	949.381	603.291	618.327	628.991	7	1	0.00034858
163	0.5087	147.522	3270.22	3236.32	3260.03	2531.73	2631.2	2341.27	2957.01	3249.88	3223.76	6089.12	5626.24	6086.25	6003.63	6133.11	6233.3	6729.24	6300.7	6573.53	7	2	0.00034858
195	2.2407	159.089	211.254	233.04	225.85	188.613	177.31	0	223.087	248.087	251.79	463.641	466.544	456.861	646.722	637.699	667.989	385.47	403.281	388.495	7	2	0.00034858
66	2.8804	166.029	0	49.0291	41.2649	0	53.8909	0	39.3057	41.5574	38.8663	60.804	74.6838	71.4902	61.3697	84.3239	67.4811	81.0641	59.2012	68.3239	7	1	0.00033884
238	0.4946	170.544	429.38	435.93	504.62	374.175	347.416	370.207	436.291	411.488	467.323	981.44	937.846	913.199	895.943	916.337	826.186	744.206	783.607	801.351	7	2	0.00034858
243	2.8322	173.105	1816.03	1812.82	1821.56	1679.11	1669.33	1608.43	2167.75	2072.41	2119.07	3535.07	3646.61	3810.38	5023.39	5055.4	4988.84	3644.34	3734.63	3708.35	7	2	0.00034858
254	4.494	175.064	27.5259	0	30.0929	0	21.3211	0	26.8466	27.4258	33.3314	64.4097	45.9511	49.136	40.7244	48.3976	48.2344	49.3691	44.5691	63.5434	7	2	0.00033884
293	2.4915	187.064	486.187	500.378	502.26	225.043	240.11	242.169	339.806	370.174	345.194	1013.2	978.312	956.336	865.54	878.141	856.104	810.983	827.192	857.868	7	2	0.00034858
301	0.7654	188.114	99.1023	107.833	127.876	103.714	85.0346	0	106.838	89.8897	120.094	223.161	234.97	210.678	205.167	217.29	266.377	229.202	241.147	239.898	7	2	0.00034858
305	0.3638	189.496	73.3331	104.535	125.109	104.8	100.922	97.3253	118.424	84.7112	109.882	270.315	236.861	259.912	237.796	268.859	233.011	308.08	233.652	245.482	7	2	0.00034858
334	4.4934	197.14	580.34	649.674	595.505	549.384	551.329	535.376	633.779	687.498	761.737	1100.99	1097.46	1149.62	1589.43	1427.94	1600.54	1279.75	1305.63	1317.17	7	2	0.00034858
349	4.0544	201.137	1436.2	1442.25	1455.06	1234.04	1280.22	0	1598.64	1625.53	1619.12	2427.74	2283.2	2191.95	3105.23	3198.85	3221.09	2577.62	2514.92	2562.66	7	2	0.00034858
362	2.4972	204.089	5297.69	4924.3	5268.08	3178.67	3053.99	3267.2	4471.3	4579.73	4534.29	10006.4	10208.8	9971.17	8997.73	8534.91	9015.34	8746.59	8927.71	8478.79	7	2	0.00034858	Tryptophan
122	2.5011	204.091	83.748	96.5988	93.1943	52.7164	46.1161	59.045	65.2865	70.1053	65.3879	150.256	146.595	156.532	158.506	135.556	136.362	137.114	148.294	146.459	7	1	0.00034858
123	2.2325	205.097	31.5236	28.6306	23.937	24.8034	29.2216	24.9484	0	37.8413	32.0963	67.7055	53.7404	72.2999	78.6154	84.3187	89.8787	53.1843	48.8597	53.4615	7	1	0.00034858
126	2.9912	206.081	0	0	31.0193	30.8308	31.2281	25.1707	35.6865	41.0915	35.3279	63.5665	64.5497	59.0137	90.9215	81.3624	87.0616	63.1053	54.1158	46.9404	7	1	0.00034612
147	0.4315	216.041	86.9167	72.1854	84.5412	47.123	0	52.0918	58.7472	0	50.9062	116.497	129.302	137.676	123.045	110.928	108.257	125.848	117.097	113.096	7	1	0.00034612
154	2.8551	219.111	222.356	197.829	210.574	180.363	251.755	193.984	288.216	290.952	274.603	412.921	439.827	460.521	614.206	651.467	564.438	424.461	454.303	432.529	7	1	0.00034858
161	3.4953	223.098	26.7207	30.3797	21.6609	22.2989	22.6293	24.9963	26.4763	24.5179	26.6015	45.0663	46.0902	47.2082	63.175	68.6921	57.8564	49.9342	50.8915	43.0673	7	1	0.00034858
476	2.5183	231.532	200.38	249.059	196.341	232.569	193.068	183.473	190.872	175.018	195.037	547.402	574.177	519.777	563.903	536.024	527.941	490.146	445.013	467.194	7	2	0.00034858
493	0.3973	235.987	242.879	228.107	253.359	242.206	196.476	250.735	215.486	216.142	237.167	478.017	502.401	509.652	561.079	484.073	489.084	560.55	606.001	599.514	7	2	0.00034858
522	0.5968	243.085	250.466	265.138	289.052	198.929	251.412	235.09	232	216.653	289.567	431.182	493.731	450.176	652.748	619.064	565.368	691.307	657.962	665.144	7	2	0.00034858
536	2.4972	245.117	1508.31	1619.27	1555.38	728.253	725.61	742.918	1007.28	1048.17	1037.66	2828.02	2805.81	2747.98	2418.46	2419.34	2385.33	2332.81	2476.54	2310.9	7	2	0.00034858
539	2.0226	245.138	255.555	301.665	284.326	292.654	305.17	270.848	241.14	249.483	265.01	554.143	577.435	590.625	634.01	610.374	554.594	565.79	619.372	554.248	7	2	0.00034858
557	4.1464	249.125	29.1605	27.0412	28.9898	48.9519	30.107	37.5668	61.5059	56.1996	67.4612	107.701	88.1106	90.1118	111.961	118.852	110.124	70.2348	76.8884	73.9939	7	2	0.00034858
571	3.5409	251.078	127.254	140.013	147.268	113.021	118.271	95.7665	132.472	123.08	119.111	279.239	295.796	288.868	208.98	205.207	191.094	334.804	310.453	309.151	7	2	0.00034858
219	3.5759	251.081	43.9169	49.2817	58.0502	25.1822	37.9747	34.3001	39.0061	35.7714	46.9683	96.984	115.949	111.94	90.3365	80.8932	97.7787	141.403	130.38	151.284	7	1	0.00034858
579	2.5382	252.046	332.316	300.054	300.361	243.008	227.477	221.076	245.803	225.16	221.892	634.271	610.108	585.006	588.443	580.327	557.7	562.037	532.208	552.465	7	2	0.00034858
589	0.5094	254.023	941.95	1019.87	1019.31	779.453	745.921	735.178	932.871	1002.95	1008.3	2089.45	2087.05	2157.17	2049.13	2025.03	2000.36	2216.09	2043.01	2156.7	7	2	0.00034858
221	4.7666	254.084	24.2754	28.3544	26.048	25.2954	27.0806	31.1353	38.481	36.6624	42.235	86.5403	87.812	71.4584	74.2494	73.4929	75.6526	88.1206	67.5517	55.4605	7	1	0.00034858
609	4.6949	258.546	133.703	155.076	151.143	88.7726	91.9574	82.2534	114.21	95.004	94.4733	310.837	337.73	317.091	285.127	304.892	305.829	292.711	324.58	288.277	7	2	0.00034858
612	0.383	259	531.826	481.565	588.178	528.408	537.72	546.433	624.185	550.711	480.71	1058.34	1150.89	1131.99	1169.12	1172.24	1008.4	1246.28	1256.83	1313.35	7	2	0.00034858
613	0.5018	259	531.826	1241.25	1291.89	1017.29	1049.68	1060.89	1283.31	1241.18	1215.3	2468.66	2433.03	2442.73	2507.19	2274.24	2461.36	2558.64	2525.53	2573.63	7	2	0.00034858
250	0.3793	263.915	53.9529	76.991	45.4818	51.3685	48.7934	33.4391	39.9805	56.9807	54.6558	103.889	91.3413	101.542	96.91	97.2956	89.9389	121.738	124.823	119.425	7	1	0.00034858
649	2.5382	266.127	112.746	105.3	95.1204	84.9357	98.6277	107.117	91.5921	94.6965	90.2629	279.967	271.88	275.897	305.97	260.745	277.908	236.049	272.388	229.267	7	2	0.00034858
657	2.8339	268.051	125.634	134.959	128.489	123.733	144.28	138.358	167.884	142.674	169.512	291.261	270.345	277.849	382.85	389.518	411.956	299.783	269.504	298.999	7	2	0.00034858
686	0.4276	274.024	0	19.4949	22.8506	19.6451	13.4162	0	28.9061	23.664	26.7828	53.5915	31.8756	37.0575	40.1709	37.8008	39.9636	48.0781	38.1568	54.0223	7	2	0.00034612
276	5.3481	275.138	64.9343	77.8901	67.2729	51.495	48.6076	55.3105	55.6962	64.492	62.543	107.82	134.175	121.73	212.211	192.44	177.61	126.24	133.958	112.571	7	1	0.00034858
704	2.3173	278.127	75.3239	74.7888	71.3672	59.9179	49.4972	64.1569	0	67.5751	60.4585	130.576	120.764	139.87	115.89	150.632	111.504	113.979	110.755	124.698	7	2	0.00034858
286	5.1934	279.162	17.8597	17.7215	19.4119	18.9581	22.2468	0	18.386	26.7484	21.6678	36.0206	30.5047	35.828	38.2642	52.9248	54.8741	38.4026	44.001	46.5873	7	1	0.00034858
287	0.3788	279.894	227.61	256.544	285.3	205.559	214.756	237.918	233.341	235.416	248.08	569.787	572.054	538.537	483.84	559.632	559.859	650.213	651.144	616.231	7	1	0.00034858
720	1.9088	280.106	48.717	40.4872	50.1192	51.252	39.5864	52.2906	56.2328	34.6712	28.841	130.269	134.124	112.938	118.518	125.164	136.401	107.3	135.394	109.677	7	2	0.00034858
721	2.2412	280.138	140.892	174.723	149.085	134.267	163.823	127.663	128.714	109.424	138.01	381.075	379.136	386.487	355.525	350.451	383.833	335.961	357.751	391.347	7	2	0.00034858
289	0.4959	280.972	93.1422	99.1122	104.133	83.5127	73.7949	79.0052	93.2994	88.998	107.016	210.582	211.146	236.285	202.816	188.309	179.037	168.137	170.733	162.684	7	1	0.00034858
299	1.8839	285.133	33.5209	31.0154	31.712	28.0031	18.2278	25.6819	41.9106	27.0446	31.3924	67.6648	68.3544	66.6307	70.6584	83.9432	73.6703	80.4648	65.8353	70.6125	7	1	0.00034858
302	2.7241	286.07	346.736	335.991	337.657	361.021	338.437	276.726	311.643	400.686	316.638	833.686	939.529	906.035	853.539	830.869	888.996	954.539	849.247	854.289	7	1	0.00034858
309	5.0511	288.158	0	0	0	40.0295	48.3501	42.37	50.4216	0	54.1903	62.647	61.8042	60.7778	82.2136	70.3475	73.6726	62.044	85.9832	67.2311	7	1	0.0003246
316	3.7741	290.101	34.2334	42.5454	30.8292	22.434	0	0	26.4235	33.9747	20.4286	41.1984	56.8204	53.4457	52.5993	57.6246	59.4137	55.7871	66.9359	55.5821	7	1	0.0004835
784	2.4915	293.139	63.3745	81.7579	43.7078	63.0133	61.6424	55.1382	69.7381	63.0224	56.8506	138.311	152.366	153.386	192.324	149.32	155.964	145.788	148.319	135.69	7	2	0.00034858
794	0.5084	295.049	372.606	384.327	427.614	371.427	355.507	343.688	0	404.2	370.825	714.008	710.182	672.876	713.261	618.194	667.227	681.765	717.291	712.848	7	2	0.00034858
331	4.4171	295.147	49.0784	37.4068	37.4684	46.2401	44.557	36.3358	48.8858	42.4513	45.0623	82.513	63.1468	60.0724	79.441	88.9252	83.5049	126.198	123.833	126.72	7	1	0.00034858
823	4.0485	300.175	50.9359	56.8264	52.474	52.4792	0	42.2001	47.3464	39.1476	67.4312	89.4503	108.706	80.7687	102.329	137.72	104.408	126.951	98.376	100.605	7	2	0.00034858
349	2.2297	305.023	0	30.6817	38.8177	0	31.3066	34.4723	35.487	37.3824	39.8763	69.6351	45.9093	57.509	74.9955	72.7445	65.923	52.315	49.8309	52.1828	7	1	0.00034612
852	2.5913	306.158	62.7455	60.3727	54.4625	40.3336	44.7981	43.2274	39.5197	54.873	50.7796	138.599	118.982	132.497	117.449	102.924	115.651	110.096	110.564	93.7859	7	2	0.00034858
855	0.6042	307.014	0	0	2908.34	0	2549.64	2540.7	2747.68	2680.2	2702.41	4684.72	4612.25	4487.99	4929.96	4757.64	4936.7	4647.48	4726.16	4503.33	7	2	0.00033884
355	0.9879	307.066	281.246	268.158	274.463	198.638	209.403	201.126	205.662	237.047	195.16	479.856	471.552	482.31	523.731	533.046	547.511	432.235	466.87	478.034	7	1	0.00034858
868	0.4169	308.949	30.1831	32.7611	26.841	8.8584	18.0256	12.1009	24.7326	24.9645	18.2323	65.2041	33.7613	36.6671	41.8532	42.224	64.1229	53.0876	60.021	55.4717	7	2	0.00034858
873	3.3222	309.173	31.1202	0	21.5418	35.7287	40.6992	30.6028	37.6458	39.8749	32.3595	66.4456	71.59	77.6301	68.3555	72.5154	72.782	72.3406	77.8926	108.097	7	2	0.00034858
370	2.0472	310.127	156.312	166.455	148.469	147.369	127.999	117.01	143.508	148.693	132.548	311.49	349.247	283.137	284.024	261.198	292.798	305.664	267.448	287.651	7	1	0.00034858
940	2.7954	320.126	51.0816	44.3911	0	48.2196	41.545	41.0254	50.5062	40.3452	59.8956	105.451	90.2209	84.6379	122.241	91.6322	92.5245	73.1584	68.4138	62.331	7	2	0.00034858
968	0.593	324.083	166.437	169.827	158.025	0	128.618	152.899	170.561	151.349	157.189	335.469	390.057	336.406	274.522	299.022	273.304	365.918	343.074	353.96	7	2	0.00034858
970	7.9444	324.171	45.0074	40.6087	0	0	46.2938	46.6878	59.3878	61.6177	55.2426	77.8515	74.4122	73.684	74.9155	91.6672	84.1384	84.6469	88.2665	112.25	7	2	0.00034612
972	4.9769	324.242	402.689	456.135	435.684	354.007	377.889	362.697	467.361	425.344	442.601	779.639	887.161	854.248	1101.24	987.988	1119.6	693.757	765.923	747.664	7	2	0.00034858
418	5.0547	328.226	157.093	154.97	165.05	154.723	149.924	173.061	149.899	148.368	156.568	326.228	329.553	320.728	345.653	353.908	345.11	311.804	343.451	345.443	7	1	0.00034858	9,12,13-Trihydroxy-10,15-octadecadienoic acid
428	1.897	330.158	30.7824	31.0268	41.4323	18.8478	32.52	25.9697	19.3514	17.1152	19.0371	48.1434	57.8646	53.8139	46.5544	45.994	49.2418	63.7524	51.6456	65.9819	7	1	0.00034858
436	5.9458	332.161	28.1985	34.041	39.9452	23.6806	28.664	42.6349	18.7114	19.3074	29.5417	76.5118	85.3292	71.4756	82.803	90.9092	79.4962	49.2093	79.9736	67.3124	7	1	0.00034858
441	3.7737	334.082	26.2042	21.4091	28.48	23.8558	25.4814	18.6308	23.9821	24.799	19.201	51.1789	64.5654	48.5555	47.8614	51.7982	44.9468	76.5905	62.864	65.1486	7	1	0.00034858
1027	3.9545	335.183	86.3934	87.4721	94.732	92.842	0	87.5445	93.197	91.715	95.6721	169.509	169.586	167.6	143.33	184.031	154.149	166.19	174.334	166.682	7	2	0.00034858
1065	4.3472	340.235	1583.91	1686.95	1714.86	1426.58	1441.44	1387.17	2112.3	1953.05	2051.51	3431.34	3549.33	3581.43	4707.24	4552.3	4667.04	2644	2712.74	2478.16	7	2	0.00034858
1078	0.3928	342.943	63.7967	73.3289	83.1193	78.0942	67.5522	71.1087	0	74.6349	59.882	156.544	148.579	152.685	140.39	129.425	98.9	166.079	142.328	121.033	7	2	0.00034858
1106	5.0738	345.25	184.046	186.864	0	177.627	143.273	165.438	152.956	165.099	163.278	406.307	420.497	391.889	397.748	441.524	401.315	352.719	369.438	421.313	7	2	0.00034858
485	2.354	346.037	46.5201	48.5784	58.1037	38.4635	28.3801	52.7842	41.3373	34.1422	39.985	99.3755	112.106	79.6945	155.938	124.294	134.917	79.3255	79.2034	64.3406	7	1	0.00034858
496	3.6771	348.179	61.176	62.7848	56.364	51.1067	52.4898	53.3663	61.8811	60.8601	50.2809	107.646	122.019	111.737	181.729	184.265	215.101	102.312	108.706	105.327	7	1	0.00034858
1124	3.235	349.199	82.1085	96.0081	107.468	113.212	120.43	117.598	74.4119	73.9294	71.3851	186.079	190.445	205.21	223.965	258.75	211.529	282.423	265.978	306.466	7	2	0.00034858
1138	0.5093	352.02	389.256	400.409	381.045	0	349.658	344.341	0	365.748	0	509.786	521.488	501.179	474.488	505.955	499.745	529.207	507.031	567.806	7	2	0.00033884
1157	2.3479	355.069	229.912	205.965	225.45	171.31	201.896	179.206	207.91	215.578	216.592	414.809	406.479	433.806	496.684	446.548	488.702	470.039	496.793	478.267	7	2	0.00034858
1170	3.0697	357.2	343.224	368.101	377.086	300.364	325.923	333.014	422.036	406.933	407.281	779.471	746.679	735.962	942.083	911.556	938.299	658.044	662.272	641.081	7	2	0.00034858
528	2.7738	358.09	77.7654	89.5383	83.3129	71.6294	61.7341	69.7602	60.1772	69.5723	72.7902	179.44	178.274	193.938	159.782	173.964	162.635	143.507	152.688	145.029	7	1	0.00034858
1205	3.7688	364.153	35.1913	41.9034	29.631	15.85	0	0	23.9282	40.1294	31.2007	45.5112	64.1093	42.4143	64.6466	88.4306	56.8573	53.9299	62.3035	50.8015	7	2	0.00034612
1211	3.9517	365.178	79.1638	84.0454	95.6993	73.7201	79.6063	68.3703	66.4615	62.5178	68.4055	160.237	172.998	185.36	196.516	195.499	165.86	192.351	149.752	167.913	7	2	0.00034858
558	4.9582	367.169	27.9328	0	29.9845	19.9851	21.5383	19.4547	20.7323	34.4517	32.3059	55.4568	51.6299	53.1386	41.8598	40.7278	55.7613	49.3485	54.6097	50.1651	7	1	0.00034858
566	5.6037	369.216	0	0	41.2503	60.8121	50.5248	53.4171	53.0589	77.6836	56.1062	105.867	97.8001	91.8923	163.925	132.766	125.665	95.6406	75.1618	92.3141	7	1	0.0004835
576	4.6465	372.262	52.5157	0	52.6663	34.5597	0	47.9286	58.3079	68.0361	54.4657	121.657	109.713	94.4763	135.266	130.235	139.516	86.4199	85.4504	93.8252	7	1	0.00034612
581	3.4923	374.243	1492.87	1544.95	1606.54	1401.09	1449.3	1298.84	2136.88	2070.3	2166.17	3873.82	3973.26	3983.15	5279.53	5782.2	5404.36	4050.4	3986.55	4127.13	7	1	0.00034858
588	4.2355	376.211	65.4543	64.7817	59.662	57.1411	66.8906	48.8689	56.5655	67.8687	60.4279	89.4349	116.385	103.104	179.473	200.078	199.857	85.6335	108.184	108.334	7	1	0.00034858
1279	3.9568	378.088	272.415	290.445	0	237.495	237.161	221.466	243.074	230.237	253.046	507.881	520.221	531.765	465.796	435.744	430.356	491.231	435.795	456.727	7	2	0.00034858
1280	3.3208	378.088	67.7949	68.5111	73.674	40.3416	27.5905	20.4767	48.9232	45.0186	44.2412	109.226	116.658	124.515	108.543	103.046	103.554	105.525	110.464	95.9171	7	2	0.00034858
591	0.9918	378.093	45.0132	35.714	46.0268	19.6538	32.4773	29.8521	25.3773	32.3975	19.7825	88.266	99.3884	99.4114	91.7656	86.6209	83.7966	68.8585	76.5339	67.0651	7	1	0.00034858
1285	0.3632	379.421	80.3289	73.0356	85.8105	60.0122	57.3077	56.4064	81.7103	35.6664	60.6537	138.726	159.458	144.917	163.539	130.426	160.104	144.731	141.008	148.833	7	2	0.00034858
597	2.309	380.098	56.0972	50.3716	41.1031	40.738	30.5714	52.9141	49.5876	30.1688	48.5282	127.223	94.2593	125.022	114.706	117.707	123.67	118.354	83.1657	103.694	7	1	0.00034858
602	0.4948	381.919	31.1515	30.4874	19.7122	0	28.289	34.3875	24.9594	0	0	49.6262	62.6332	51.4387	58.8987	56.8396	44.192	33.8971	34.4155	39.6994	7	1	0.00047378
1309	0.5117	383.981	70.7202	55.8777	77.0242	0	0	44.6299	84.2997	73.301	53.3015	114.95	121.957	130.532	114.339	125.856	130.21	139.915	178.807	167.733	7	2	0.00034612
618	2.7237	385.995	102.839	101.491	93.8394	87.7789	84.7366	76.2559	89.1695	108.224	94.0063	195.579	224.603	193.359	166.895	187.536	192.749	195.41	199.014	206.665	7	1	0.00034858
1325	3.2412	386.193	717.611	765.716	749.628	571.812	541.657	586.017	529.687	580.904	489.328	1583.56	1624.7	1613.56	1440.53	1441.96	1504.89	1312	1309.12	1373.01	7	2	0.00034858
1340	0.3635	387.41	56.3215	94.7336	74.7522	82.8682	56.1214	69.8275	56.2016	74.2216	41.5942	165.233	170.228	164.666	164.716	147.821	157.37	197.206	132.726	149.883	7	2	0.00034858
637	2.3415	390.027	28.6453	36.3724	38.7086	27.9413	29.828	27.4332	27.034	28.342	38.0589	67.6571	74.31	70.2733	76.5036	78.28	99.3508	51.6979	51.2025	64.2925	7	1	0.00034858
639	3.3161	390.118	45.184	41.8555	46.3054	40.3468	43.6653	36.0319	39.4882	37.2339	39.0904	122.183	116.985	99.9519	99.6021	96.3145	93.9175	99.3358	103.389	88.9667	7	1	0.00034858
661	3.9531	397.143	32.554	26.8031	35.9842	31.5169	27.7377	27.1584	35.306	32.0154	37.0107	69.9149	65.8604	73.9829	72.7427	85.9	75.5903	51.3291	62.7255	76.2964	7	1	0.00034858
1391	3.6807	399.14	41.7214	53.0109	46.0146	35.4839	42.9225	42.4068	50.2515	57.7954	55.8202	107.815	86.6029	117.424	156.136	153.455	159.719	63.0945	102.323	71.1029	7	2	0.00034858
666	0.3871	399.832	36.4621	37.4815	30.9227	19.6446	22.2411	0	0	22.7149	33.5137	68.3118	48.0681	47.7768	57.1907	49.7757	37.4837	59.7194	69.8707	50.9006	7	1	0.00034612
667	2.7117	400.01	83.8466	78.5713	86.1817	99.3231	83.8829	83.2049	83.3821	88.2896	62.7735	209.001	202.566	201.352	244.628	224.873	229.879	223.268	216.955	222.135	7	1	0.00034858
1397	0.502	400.97	177.048	204.434	185.676	105.261	130.367	132.502	165.351	179.944	181.641	332.334	302.246	352.979	336.747	374.641	352.465	306.957	309.813	335.505	7	2	0.00034858
691	3.4904	405.212	29.112	25.1705	15.253	20.9512	20.3549	15.9455	29.142	22.0801	35.3695	60.2138	60.829	50.9757	85.9166	102.769	89.1736	45.2065	39.8146	42.6754	7	1	0.00034858
1457	2.497	410.177	43.9025	41.5535	48.5925	51.5084	37.4423	50.2208	38.1413	31.2807	43.242	92.6232	90.2137	107.29	108.399	125.333	114.785	136.78	95.1984	119.392	7	2	0.00034858
743	5.0467	420.251	51.9812	44.1833	45.7296	0	0	43.1232	41.7896	29.9257	36.2589	76.9863	97.118	101.181	81.7114	82.4012	94.4368	61.3755	56.2657	51.7776	7	1	0.0004835
1515	2.5382	422.04	556.071	659.543	556.767	486.781	500.721	498.794	447.702	463.953	435.563	1419.9	1327.06	1457.04	1341.25	1180.08	1286.7	1088.31	1113.16	1094.15	7	2	0.00034858
753	4.4171	425.173	35.1239	34.6393	47.492	30.916	32.4897	41.452	37.6586	37.686	39.1038	84.7773	76.2732	92.1035	86.438	100.186	95.5136	75.7417	67.5099	65.525	7	1	0.00034858
754	5.1901	425.21	34.0512	28.6557	33.2359	27.1233	26.4627	34.5922	0	43.9307	0	70.6381	53.3462	63.0586	57.4969	57.5893	68.5394	45.6845	52.7168	57.2689	7	1	0.00034612
1551	1.8806	429.2	66.3691	59.7744	65.8166	54.9627	36.5547	53.3211	31.8942	41.9446	41.3161	132.803	143.152	123.988	107.091	97.4135	98.7953	118.097	91.6889	99.7156	7	2	0.00034858
766	2.5349	429.997	21.2466	29.1069	34.5336	28.6751	24.4194	0	24.078	24.3899	27.4412	67.9452	73.7867	62.169	55.3217	60.8382	53.5806	48.6544	51.9683	50.0201	7	1	0.00034858
1555	4.2419	430.129	102.296	116.775	115.404	84.025	69.1622	81.2462	81.6533	103.126	101.002	205.868	183.653	195.6	321.702	312.633	326.245	206.168	218.567	221.72	7	2	0.00034858
769	4.4893	430.303	76.1273	74.4861	84.2987	64.0618	52.624	67.4617	107.621	84.4694	103.052	127.296	105.809	115.089	231.19	220.15	267.473	171.994	185.284	180.279	7	1	0.00048677
770	2.5389	430.993	66.3543	82.6229	64.4887	69.1959	78.9719	57.2686	68.4819	78.6077	0	106.793	188.635	114.323	155.232	129.805	112.998	159.302	137.924	131.495	7	1	0.00034858
772	2.5391	431.999	228.33	238.921	222.092	222.221	215.521	226.336	202.677	178.872	203.599	490.317	531.491	511.269	477.432	480.581	479.322	470.464	474.095	456.712	7	1	0.00034858
775	3.2343	432.199	928.11	888.886	904.064	0	708.526	771.8	667.886	707.184	713.493	1841.16	1751.67	1796.7	1629.72	1623.75	1752.01	1490.59	1477.13	1449.27	7	1	0.00034858
1582	0.6005	435.106	81.3041	84.5952	78.7499	50.9782	66.0627	55.763	59.7519	42.4374	58.2413	108.25	131.666	131.393	186.093	189.503	162.106	152.034	144.948	166.331	7	2	0.00034858
799	4.3209	438.202	73.5372	68.6324	69.6487	64.9376	81.8746	66.7477	88.1722	85.168	80.7513	173.539	189.47	148.956	172.839	170.291	169.739	128.978	137.611	145.774	7	1	0.00034858
800	4.6971	439.036	39.4011	39.0334	33.126	29.7852	25.189	35.6875	28.1127	0	30.8732	63.6324	52.5112	65.7997	59.3579	79.7136	66.8821	74.4154	59.6054	65.1583	7	1	0.00034858
801	4.6235	439.188	31.5474	30.313	0	19.9384	21.2648	25.4522	33.5234	24.3082	35.0998	43.8037	68.1279	56.1122	65.0123	58.6591	78.0202	54.4165	51.1342	52.9245	7	1	0.00034858
805	4.6892	440.041	315.24	298.028	290.912	220.221	220.638	202.602	238.574	223.467	247.853	597.188	602.156	616.858	595.038	592.971	601.922	628.159	596.458	564.704	7	1	0.00034858
1610	2.5918	441.26	35.6888	34.0453	41.3857	31.4531	33.2016	43.4199	38.6433	32.6077	0	73.8131	80.5629	98.6456	89.8166	92.3435	78.9806	73.1188	82.0128	112.516	7	2	0.00034858
818	2.8636	446.137	22.9515	10.0489	22.2008	14.5061	16.0083	0	19.7518	26.5222	26.7217	50.2928	32.7311	30.6618	63.7958	51.8726	68.4721	52.7886	34.0764	32.9933	7	1	0.00034858
838	5.9431	455.106	37.1055	45.1194	27.6233	25.7602	26.8209	23.804	21.3628	24.2949	19.1381	75.2863	68.2535	75.8594	69.9484	57.9016	81.0538	52.9629	57.7559	62.3681	7	1	0.00034858
1675	5.1655	456.354	149.705	135.372	144.94	103.978	93.6113	113.475	159.279	173.464	171.462	353.45	341.56	313.443	399.328	417.557	443.183	366.097	357.388	424.441	7	2	0.00034858
1679	3.8942	457.257	42.652	40.5383	49.3918	44.5016	0	0	36.5484	39.5154	41.42	64.6559	63.3642	76.3045	77.3683	82.8264	97.5875	84.8901	69.7452	103.666	7	2	0.00034612
858	0.5558	461.972	29.1064	0	32.6974	76.2603	71.4897	58.9882	52.5199	48.519	79.1208	123.603	134.741	132.03	119.853	109.99	109.185	83.5205	96.5333	107.123	7	1	0.00034858
1714	2.5189	463.069	462.85	514.727	431.473	432.417	416.173	419.822	407.888	387.104	390.151	1104.97	1191.18	1079.14	1104.4	1029.94	1065.68	994.37	1001.02	1006.49	7	2	0.00034858
1719	4.2419	464.089	154.908	155.065	151.308	84.4207	80.8119	87.999	153.852	170.24	162.072	292.279	286.098	297.448	306.084	323.702	329.569	374.947	375.382	367.497	7	2	0.00034858
1725	1.6888	466.063	38.1272	36.4878	32.871	38.481	27.1105	30.1912	26.498	38.3305	36.0392	104.703	74.9837	75.8758	77.8927	67.1307	76.4602	75.6355	61.0559	69.5748	7	2	0.00034858
1741	3.0746	469.158	88.7914	81.8855	100.497	62.8607	65.0361	71.3694	65.1725	70.4226	81.2248	201.843	177.224	180.375	182.752	171.633	165.583	146.861	135.011	150.848	7	2	0.00034858
1761	4.2419	471.155	72.7996	77.338	98.1865	50.0092	57.9185	50.4916	54.2921	63.0909	52.0522	139.792	140.126	148.358	210.838	214.625	185.836	138.901	133.25	114.231	7	2	0.00034858
1775	3.0799	474.23	388.493	365.83	391.104	278.614	288.362	305.278	234.719	240.808	237.591	572.475	648.666	663.979	644.63	576.56	562.901	649.97	635.508	635.973	7	2	0.00034858
1835	3.0746	486.19	66.9772	51.4662	54.8062	36.2705	22.3411	0	49.5036	46.6271	37.4742	107.871	101.211	97.2379	98.7885	100.568	101.437	82.0898	89.4507	68.0142	7	2	0.00034858
935	5.186	486.367	553.409	558.83	598.022	388.812	445.97	430.661	663.863	581.979	703.393	858.814	924.106	891.956	1359.72	1393.63	1482.48	1516.52	1503.73	1596.83	7	1	0.00034858
1857	0.6012	491.048	346.55	358.325	341.263	177.69	166.605	172.834	188.037	217.188	186.009	472.038	522.614	479.778	630.981	575.276	633.049	555.539	576.204	542.681	7	2	0.00034858
1865	4.6904	493.348	53.7397	58.9193	67.1367	61.3631	61.0266	44.0667	75.5342	81.5617	78.4696	140.655	155.284	153.282	177.116	200.259	189.363	92.6677	82.9099	89.7537	7	2	0.00034858
1877	3.673	497.043	44.3231	0	41.5824	29.4582	30.3276	32.5468	40.7132	0	39.2337	75.9683	55.3717	53.2288	96.6804	101.436	98.7119	46.3308	62.3653	62.2825	7	2	0.00034612
958	0.5487	498.016	77.2588	56.3188	57.1766	175.461	165.972	175.905	182.663	152.25	203.496	373.931	386.007	385.251	264.498	300.248	297.508	223.459	245.088	240.795	7	1	0.00034858
1885	3.9526	498.58	41.7684	43.7253	25.3702	29.6548	0	42.5968	23.2539	24.1818	27.6762	56.1296	57.2628	56.39	85.3679	67.1332	64.6232	60.4081	63.2125	49.5898	7	2	0.00034858
1888	0.6008	499.038	2285.74	2681.87	2577.03	1848.4	1848.93	1868.31	2240.64	2101.86	2131.63	4584.77	4650.46	4510.44	5260.47	5240.4	5266.2	4623.46	4496.25	4601.95	7	2	0.00034858
1894	2.4578	501.057	32.416	35.6146	22.3189	29.8214	29.6032	19.9743	21.7427	25.8268	25.8651	89.571	81.786	80.1885	71.4948	75.1362	73.1286	64.6784	57.9926	69.7598	7	2	0.00034858
976	5.351	504.167	91.4726	103.32	87.5198	59.8464	62.9374	68.8569	70.9119	52.9946	55.7304	128.491	132.01	138.189	253.982	260.327	238.059	167.797	139.053	163.219	7	1	0.00034858
985	2.5033	508.117	22.8918	33.7808	23.117	13.0906	15.2935	16.979	14.8353	14.7725	19.1491	67.8111	65.259	57.8446	59.4917	41.0442	51.5586	46.2311	40.2194	51.5268	7	1	0.00034858
987	3.6887	508.253	58.7088	84.5309	82.0644	85.6512	90.8834	86.555	62.0907	59.6441	79.4394	153.449	152.846	170.917	176.588	156.082	151.451	180.076	202.391	174.799	7	1	0.00034858
1923	3.6962	508.254	554.294	511.259	505.644	548.93	539.726	524.075	444.361	443.094	464.644	1209.04	1194.85	1318.58	1437.86	1402.35	1340.85	1496.55	1531.49	1485.68	7	2	0.00034858
999	3.0701	515.164	239.33	244.96	234.603	137.602	148.249	130.386	168.719	179.766	170.024	462.583	459.704	426.534	451.787	479.419	405	390.484	383.139	386.87	7	1	0.00034858
1979	0.3636	524.864	25.8805	26.4375	7.278	17.6605	8.3504	22.3796	17.1933	26.8925	34.1704	58.2734	55.6629	60.2586	39.6784	55.1348	63.3745	59.8623	61.9436	43.6751	7	2	0.00034858
1991	4.8323	527.356	312.111	315.969	325.102	273.879	247.411	258.533	276.203	262.793	286.518	675.994	597.024	623.645	679.861	633.113	672.452	690.907	646.229	697.943	7	2	0.00034858
1993	3.4861	528.085	289.316	280.01	283.48	244.518	277.887	221.519	423.368	405.458	436.491	536.705	524.495	547.835	846.016	828.11	888.691	616.13	611.418	586.31	7	2	0.00034858
1027	2.2259	531.031	52.8236	49.9979	44.5208	46.1383	42.6496	45.9478	48.2634	48.1509	58.4673	108.266	96.1237	127.204	123.524	120.049	98.3257	110.737	122.436	108.456	7	1	0.00034858
2009	5.3356	531.295	402.506	378.582	396.121	229.705	249.07	248.65	221.59	227.642	233.282	656.98	678.225	674.106	672.449	706.286	616.307	510.072	498.261	525.179	7	2	0.00034858
1058	0.8774	540.024	37.7884	38.9645	32.8279	22.5857	24.5059	0	22.5285	23.8386	26.9788	61.7025	69.676	64.2429	59.0048	52.795	53.7159	44.8417	39.7879	53.5261	7	1	0.00034858
2061	3.2349	545.3	64.9773	61.6749	72.528	80.4039	65.8658	69.0182	67.2242	0	61.7041	130.849	126.615	129.311	143.551	153.484	115.839	169.15	147.836	128.748	7	2	0.00034858
1067	0.3741	545.779	76.9551	87.1094	100.32	38.1625	59.8741	83.6642	74.134	61.9454	55.0978	141.076	131.341	138.472	131.244	165.666	146.78	141.892	155.444	160.748	7	1	0.00034858
1068	2.7113	545.939	64.6946	67.998	77.0464	54.4236	55.0659	65.3082	77.5432	73.9005	71.9737	140.275	130.017	144.807	165.436	190.847	166.661	185.309	148.611	145.865	7	1	0.00034858
2076	6.9571	549.354	10.7435	16.3549	21.1339	35.6491	45.2855	35.4615	53.9338	53.8514	75.013	92.4919	104.928	93.2566	107.896	117.107	112.238	122.367	102.748	106.227	7	2	0.00034858
1086	5.9472	556.034	130.607	160.534	124.531	90.6249	108.647	108.55	96.0192	101.9	96.3338	310.184	302.689	327.129	313.378	312.16	342.655	242.845	270.985	260.101	7	1	0.00034858
1088	4.5284	556.174	0	32.4019	34.4153	16.0688	38.419	0	37.8286	30.5002	45.7545	50.7497	39.9884	59.9466	54.2982	52.0506	58.3244	62.2209	54.3045	50.7413	7	1	0.0004835
1091	4.0759	558.194	277.786	304.517	313.909	204.086	193.984	196.892	212.135	226.659	226.076	661.856	715.234	574.683	625.172	602.226	644.142	646.108	554.873	543.991	7	1	0.00034858
2162	5.2251	572.403	23.3222	20.7787	35.2766	28.8265	22.0581	16.2776	17.7189	0	40.9877	42.4499	42.6728	60.8132	48.7266	66.8018	57.5058	60.0687	57.269	63.004	7	2	0.00034858
2166	7.4381	573.329	228.472	280.264	321.811	375.713	451.533	503.767	533.36	684.112	812.136	950.918	889.504	909.644	1052.65	1116.88	1209.61	1142.81	1152.96	1126.49	7	2	0.00034858
2179	3.6964	575.282	29.6988	43.9034	44.1978	40.5272	32.0812	38.3148	37.3555	42.0341	44.9395	80.8661	63.2746	70.0537	91.6063	102.116	75.7684	98.0581	83.8035	92.9258	7	2	0.00034858
1147	5.307	577.301	171.46	155.317	180.07	105.219	95.6645	109.239	131.714	112.727	105.087	301.904	293.457	295.14	316.396	323.982	306.632	198.888	194.861	193.947	7	1	0.00034858
2200	3.769	582.062	250.04	258.856	228.543	220.284	240.842	196.374	174.783	191.572	201.369	433.783	413.96	484.416	487.165	449.663	433.778	453.827	478.697	485.864	7	2	0.00034858
2204	4.5699	583.078	127.839	119.572	136.649	130.1	123.125	118.984	112.064	107.102	133.726	245.869	255.54	279.229	238.087	219.783	236.936	253.217	278.848	292.422	7	2	0.00034858
2216	0.6001	587.061	351.607	361.546	337.496	161.778	172.631	168.099	181.726	171.189	199.768	521.679	519.104	546.797	654.154	623.047	621.502	553.779	548.253	521.704	7	2	0.00034858
2217	4.695	587.351	78.3212	107.449	75.2429	59.1836	75.3645	71.9363	92.7375	84.9833	80.0241	147.141	144.378	155.032	181.823	212.744	204.96	182.028	181.032	188.475	7	2	0.00034858
2225	3.2921	590.149	65.8234	74.8481	56.3454	43.9101	41.7813	46.9501	32.7296	37.2536	33.5225	143.453	146.635	136.333	97.9712	92.7898	101.912	85.9386	92.8172	76.9672	7	2	0.00034858
1186	5.2455	592.265	118.263	94.8814	130.372	60.5151	99.3837	0	89.2668	114.478	62.446	183.079	176.537	182.853	271.284	281.689	176.779	136.348	153.116	146.02	7	1	0.00034858
2236	0.6006	595.049	1848.35	2100.13	1972.88	1337.04	1280.19	1278.51	1511.73	1323.51	1496.74	3951.73	3817.99	3800.05	4878.22	4774.73	4661.97	4088.3	3940.17	3862.85	7	2	0.00034858
2237	4.0485	595.136	42.957	49.2332	67.9891	30.4928	41.0405	0	58.5661	56.0219	40.69	73.4065	94.4541	90.0078	106.803	91.5099	87.3143	110.079	90.6341	92.5747	7	2	0.00034858
2262	4.3516	603.347	92.2851	94.7523	103.301	65.3735	65.4807	74.647	91.5643	95.9745	83.4144	174.084	175.899	168.367	242.737	243.872	256.65	221.494	240.283	251.622	7	2	0.00034858
1237	3.4905	613.287	24.6837	26.5695	20.2869	26.9876	18.7342	15.0873	45.8957	23.6317	37.8295	43.2037	51.3948	53.6327	91.5471	87.1072	93.0737	56.69	66.728	58.0843	7	1	0.00048677
1251	5.3478	616.428	48.0873	47.2453	38.9633	33.7446	25.8593	33.4177	30.9226	25.138	31.0428	60.4655	69.0108	71.4019	109.967	130.768	92.7248	95.1148	69.4033	77.8267	7	1	0.00034858
1259	5.9467	624.022	19.7098	21.684	30.729	23.2911	26.7739	20.3606	15.8752	15.5794	0	59.6226	57.9939	53.3864	58.6699	54.2034	60.0019	36.7207	43.1071	38.5651	7	1	0.00034858
2326	4.5495	624.103	97.4117	96.143	106.657	106.178	98.0085	108.612	107.053	113.219	106.55	267.353	301.744	305.207	244.666	288.299	272.408	302.319	285.029	275.487	7	2	0.00034858
1286	0.5361	633.948	0	0	29.3767	32.5381	30.012	15.3605	18.9357	23.6817	15.4033	59.5725	45.6317	57.3258	49.4362	49.7264	50.2025	43.3849	57.5251	39.3909	7	1	0.00034612
1287	4.5759	634.062	37.8674	42.9581	45.9367	47.3336	41.0312	0	37.85	40.7775	45.216	89.9537	99.5825	105.814	71.8145	81.8929	85.5303	100.878	96.9099	71.369	7	1	0.00034858
2366	5.335	640.139	36.6305	38.3899	44.2524	23.8215	25.4439	26.634	13.7445	34.1043	26.0511	62.9986	59.7619	58.1764	94.0255	109.426	98.0279	67.6846	77.681	72.5585	7	2	0.00034858
2371	1.9545	642.096	21.2932	29.4577	28.8403	23.0328	13.3147	17.4994	22.7803	26.559	25.6711	59.3817	62.1379	63.5267	59.3467	43.7166	48.7939	58.3855	56.7252	61.1514	7	2	0.00034858
1317	5.3472	650.095	46.5181	49.1782	50.7876	36.1519	36.6607	34.7411	40.2022	33.0163	34.7836	86.9894	71.153	80.8261	132.638	111.736	113.918	79.582	79.7244	87.4434	7	1	0.00034858
1318	3.9366	650.145	51.7664	61.375	58.1719	35.1624	49.6192	50.532	46.4841	77.4635	0	126.776	104.916	122.087	96.3136	87.5374	129.002	139.314	127.064	201.47	7	1	0.00034858
1337	3.4906	660.282	28.4962	35.1129	29.2039	30.4744	25.7078	20.5776	31.7198	28.9837	35.5787	53.5876	41.1472	44.1988	84.7299	105.988	105.33	57.6743	55.6155	49.8232	7	1	0.00034858
2442	5.1662	672.433	28.8312	26.904	22.2564	19.1856	23.7531	0	29.1045	26.2314	22.718	40.3867	46.5764	39.9698	52.2219	61.5372	64.4171	44.7233	51.2321	62.0976	7	2	0.00034858
2450	4.1756	677.288	80.0961	78.3599	78.666	64.5678	0	0	52.548	45.0184	45.0034	104.677	118.962	123.843	140.446	125.08	115.446	92.9196	85.8936	83.4325	7	2	0.00034612
1375	3.649	678.06	126.261	107.944	116.197	0	112.131	101.006	94.4487	103.465	103.71	242.138	254.672	303.673	258.251	203.486	233.622	252.297	206.988	229.694	7	1	0.00034858
2466	0.6046	683.072	186.339	168.076	169.866	88.8579	102.352	97.9026	84.0024	74.3077	60.9692	242.48	245.141	225.617	329.676	330.852	347.955	255.524	250.98	196.757	7	2	0.00034858
2477	5.037	689.413	92.2695	90.9561	85.4657	64.9658	72.8519	56.0008	96.9305	73.4139	79.5743	152.959	150.504	166.224	148.252	154.039	149.656	202.57	189.372	224.7	7	2	0.00034858
2483	0.6129	691.062	1122.86	1141.27	1178.34	645.281	599.896	667.799	740.776	734.645	688.644	1909.35	1947.44	1923.74	2756.96	2670.03	2684.35	2199.04	1957.47	1942.37	7	2	0.00034858
2492	0.6021	696.023	78.2131	97.5527	81.3195	66.6591	45.0598	70.0403	56.7431	64.3306	54.4907	135.255	150.06	135.097	147.007	159.703	142.623	157.532	170.226	171.156	7	2	0.00034858
1419	5.9343	701.964	49.7132	64.3496	51.1393	52.3256	40.7094	43.5202	37.8244	32.4051	39.7391	119.135	126.61	101.368	136.996	137.983	127.104	101.061	89.6854	87.661	7	1	0.00034858
2537	0.5993	710.032	411.165	477.497	503.212	346.848	320.164	373.601	474.384	413.162	403.049	1105.04	1073.94	1039.51	1075.48	1133.58	1029.61	1103.35	984.681	1020.84	7	2	0.00034858
2565	4.8588	719.429	28.7401	0	24.1559	23.7767	26.7886	41.6323	27.4501	27.437	0	52.3567	38.8624	55.272	57.6494	58.7258	68.755	64.3748	58.0174	60.7331	7	2	0.0004835
2586	0.5948	729.006	113.258	121.557	139.743	99.5821	109.827	117.685	0	107.676	139.883	192.186	210.486	206.205	235.51	232.605	204.492	196.588	274.29	256.367	7	2	0.00034858
2620	0.6596	743.068	170.653	175.975	160.621	0	0	140.842	109.466	110.033	122.001	264.995	240.226	239.258	285.606	312.516	278.316	253.923	247.669	268.72	7	2	0.00034612
1537	3.694	768.245	80.2214	83.1886	84.3463	71.5441	80.5153	58.3241	62.3912	77.5698	82.2915	165.897	166.77	161.975	203.461	174.122	204.643	135.347	121.687	152.079	7	1	0.00034858
2672	0.606	779.092	112.724	122.671	107.905	51.7838	42.5016	47.189	45.9881	54.0652	42.0461	132.174	137.668	147.138	203.762	179.833	165.338	142.147	142.247	136.373	7	2	0.00034858
1556	5.1878	783.467	71.7755	55.4067	53.7519	42.0924	46.7819	40.1548	69.5934	80.7981	72.2484	91.6942	96.4591	80.7625	160.612	170.736	182.076	198.295	186.216	187.639	7	1	0.00048677
1561	4.6934	788.057	58.222	70.9871	69.2048	55.6107	44.0824	52.4769	63.8367	63.983	70.2975	164.268	150.888	157.403	137.091	150.491	141.904	161.762	153.354	157.391	7	1	0.00034858
2686	0.5999	790.076	1686.45	1835.81	1835.95	971.605	878.275	969.586	1105.91	1108.58	1065.14	2432.25	2433.87	2482.38	2801.04	2775.04	2750.92	2756.71	2602.94	2614.4	7	2	0.00034858
1580	3.8387	798.324	53.6778	65.8616	74.8177	54.1071	50.5805	33.0887	41.3303	54.2837	34.1031	129.768	112.035	96.5142	112.41	123.037	105.202	121.321	87.6414	97.5402	7	1	0.00034858
2711	0.5999	806.054	4682.33	0	5269.5	4148.51	3908.56	4073.97	4664.27	4037.24	4555.71	9344.36	8949.05	8481.52	9495.98	9401.36	8603.04	8399.48	7939.55	7729.43	7	2	0.00034858
1593	4.6615	806.333	98.6252	112.115	98.6865	41.7288	47.6328	55.8084	66.4263	60.7802	66.4332	180.689	203.18	215.667	184.063	198.902	215.273	196.891	167.325	153.188	7	1	0.00034858
1610	4.5668	818.116	79.8282	86.5488	79.3934	30.2573	32.7708	18.5211	54.4438	44.4656	52.3129	127.035	124.684	126.324	123.562	123.614	128.931	128.377	132.106	125.323	7	1	0.00034858
2729	3.6962	822.165	58.5886	61.776	60.4354	56.6537	56.836	55.8849	76.4661	66.2897	67.1354	179.507	180.097	163.908	200.682	196.144	185.973	131.982	130.718	109.134	7	2	0.00034858
1670	4.5588	864.121	108.772	84.8696	102.902	32.495	36.7917	37.5675	61.5043	46.3051	68.2408	164.354	149.722	137.503	146.891	151.921	162.472	152.182	145.825	150.054	7	1	0.00034858
1706	3.4938	902.326	45.5705	76.4886	58.7898	48.2516	49.5916	37.919	86.2451	90.3328	102.331	147.774	138.591	105.71	220.477	201.867	208.603	133.937	113.962	117.465	7	1	0.00034858
1707	0.6037	904.024	197.235	191.247	193.48	147.104	149.646	126.936	151.387	172.67	161.814	373.21	351.206	367.483	370.519	373.436	364.525	391.341	303.826	370.013	7	1	0.00034858
2817	0.5995	904.03	198.055	189.671	178.693	159.755	158.71	169.712	163.192	138.941	129.929	404.84	405.776	408.916	440.915	430.981	429.108	495.526	445.81	423.094	7	2	0.00034858
2832	0.5997	921.034	122.717	117.276	121.976	74.326	89.4031	79.2001	91.6014	101.454	108.642	241.537	246.413	237.226	218.739	231.781	243.755	219.099	200.619	203.468	7	2	0.00034858
2861	3.9561	956.139	41.5143	49.6567	0	55.2322	19.7663	34.1163	38.9378	20.4017	0	79.7643	68.9893	77.5974	82.7563	97.374	77.1884	63.8189	88.1836	79.6185	7	2	0.00034612
2889	3.9557	988.176	28.882	45.3715	22.6039	32.789	0	35.7896	31.8879	26.4835	41.0729	84.1726	70.5245	70.9463	75.3171	84.8353	60.5097	83.8879	66.7938	82.8466	7	2	0.00034858
2895	0.6003	998.08	1723.87	1634.81	1733.97	961.668	1021.32	1076.51	1176.04	1246.94	1122.68	2687.93	2732.38	2599.9	2971.55	2954.84	3043.54	2723.34	2510.65	2565.27	7	2	0.00034858
2899	0.5925	1004.07	37.9343	40.7534	0	23.8356	31.3369	0	20.7146	0	41.2372	43.3779	42.5978	50.3376	62.8502	93.6363	54.3821	64.9623	58.9572	53.9398	7	2	0.00033884
2908	0.597	1017.05	76.9153	70.9526	73.1922	44.6439	30.4286	46.2551	58.523	48.9898	43.5086	105.522	114.588	132.98	135.406	132.026	139.592	135.365	115.965	159.14	7	2	0.00034858
1761	3.9394	1018.21	66.5747	47.6923	55.4677	57.8369	67.9952	50.6902	61.3681	56.4356	61.7754	144.281	155.835	172.397	141.973	177.724	134.967	106.045	148.157	166.445	7	1	0.00034858
2911	0.5988	1020.05	276.199	285.301	331.038	190.545	177.633	181.398	241.967	204.791	265.191	514.026	557.991	554.432	499.309	533.881	510.293	526.298	546.548	512.752	7	2	0.00034858
2941	0.6006	1096.06	57.3485	60.5587	53.1604	54.2255	45.5371	51.1595	46.6104	41.1764	42.3833	150.722	113.805	124.912	144.341	156.463	130.036	114.149	128.95	129.077	7	2	0.00034858
2949	0.5975	1113.06	56.1809	35.4112	62.0812	35.0595	21.3679	0	0	0	40.8457	75.8116	71.8461	75.7528	63.0002	89.1079	81.8093	65.3911	76.3878	68.6689	7	2	0.00033884
29	0.8594	99.0679	176.703	490.83	886.682	0	415.014	464.644	453.681	0	494.743	1162.4	1403.91	927.968	1165.35	1297.19	941.767	857.496	913.496	1066.72	8	2	0.0004835
262	4.6949	178.095	108.427	95.7518	94.8219	61.2088	69.5249	59.8748	75.1531	82.7939	75.0828	310.198	340.321	379.987	315.135	297.325	324.724	338.176	299.513	274.356	8	2	0.00034858
370	4.695	206.093	347.434	310.615	304.137	193.892	193.128	226.643	243.055	255.697	266.446	998.189	1000.37	999.014	990.869	956.986	1022.92	939.837	947.163	1039.65	8	2	0.00034858
372	3.673	206.13	354.989	350.134	385.369	266.689	266.524	276.201	295.167	275.894	307.169	1282.46	1195.66	1236.35	1183.39	1101.67	1178.71	1173.38	1086.73	1187.93	8	2	0.00034858
139	0.3618	211.95	0	268.223	282.152	0	0	180.603	0	220.934	0	306.198	301.131	320.204	293.701	293.183	293.902	320.22	332.796	345.823	8	1	0.00030183
410	0.3675	217.982	91.2318	103.969	108.883	94.9354	117.806	86.9067	111.79	111.295	112.628	324.627	323.461	368.719	420.042	416.136	411.882	392.824	428.116	500.391	8	2	0.00034858
421	4.6903	219.135	54.1292	74.4399	47.8662	58.0411	33.1366	49.2471	65.5813	52.7872	55.3807	141.235	147.052	171.881	176.466	165.644	202.268	141.136	140.94	165.073	8	2	0.00034858
487	3.4127	234.086	45.0043	49.6407	59.9053	48.8858	35.4611	31.2793	41.765	40.9055	56.1994	221.542	216.856	194.788	188.815	182.309	184.065	171.152	154.626	196.454	8	2	0.00034858
521	0.5102	243.023	0	620.797	618.262	0	408.247	0	0	511.278	519.569	837.639	915.918	826.828	764.283	779.672	787.188	926.926	954.331	874.875	8	2	0.0003246
532	3.0763	244.175	415.463	387.564	432.505	386.074	316.209	362.492	352.476	318.71	326.461	863.848	1098.97	979.791	1160.51	1121.1	1160.55	991.325	1038.22	978.899	8	2	0.00034858
533	3.2349	244.179	482.2	483.06	527.675	421.419	396.22	410.945	462.701	423.123	456.277	1444.48	1573.73	1593.16	1343.21	1448.76	1358.85	1419.28	1372.97	1433.87	8	2	0.00034858
553	2.2542	248.119	60.7764	56.6214	51.7218	41.9465	43.7408	43.6305	49.7594	58.2884	47.6284	139.239	122.547	149.738	140.551	150.234	146.87	148.442	142.269	144.116	8	2	0.00034858
217	3.4913	250.118	117.948	112.394	88.8026	92.7098	90.7103	77.3535	147.796	153.302	164.469	279.466	271.881	299.986	447.604	455.234	404.258	283.376	284.923	283.733	8	1	0.00034858
582	1.7799	252.113	151.336	143.242	162.142	0	167.788	137.312	0	157.363	141.441	346.367	320.1	341.982	319.767	353.76	328.969	336.258	338.38	330.004	8	2	0.00034612
583	0.5031	252.498	35.3426	43.6621	21.871	0	0	20.7202	30.1839	29.2213	27.5907	59.381	58.2986	57.4846	77.7477	67.8959	85.504	57.3052	69.7636	62.7478	8	2	0.00034612
584	2.8603	252.649	55.0099	75.9493	70.022	67.8481	59.7468	83.038	58.6636	57.4515	60.0242	269.62	288.276	258.991	287.135	293.144	300.579	262.636	267.641	272.62	8	2	0.00034858
586	4.1874	253.085	72.7067	85.3452	78.0535	44.8142	47.5113	51.445	59.7161	62.528	63.2649	288.354	293.524	266.411	250.78	252.239	242.833	234.232	80.0447	226.915	8	2	0.00048677
636	2.5914	264.075	30.1075	37.3284	40.3826	0	23.1902	26.8266	30.3165	33.8372	28.1814	101.127	108.422	96.7766	107.784	88.0008	107.411	117.787	125.856	115.299	8	2	0.00034858
640	5.9227	264.173	1390.3	1378.71	1359.91	1015.83	1037.63	1037.67	861.87	891.56	853.775	4114.31	4176.18	4070.54	4367.43	4523.9	4474.8	3145.83	3204.87	3203.51	8	2	0.00034858
252	5.9346	264.174	87.5808	89.5192	67.8481	50.1519	72.9114	81.0126	66.6502	68.4219	56.111	263.995	282.436	237.127	296.584	245.903	269.759	197.866	195.55	208.531	8	1	0.00034858	dinor-OPDA
652	1.5221	267.096	0	9800.9	10068.2	0	7678.06	0	7991.54	0	7826.81	13853.7	14257.1	14188.6	15457.1	15178	13951.4	12396	13135.8	13818	8	2	0.0003246
260	5.1369	268.099	0	0	35.1384	41.0593	0	34.8347	43.5931	42.2384	0	62.2952	69.9159	69.2692	89.1066	73.2549	95.2777	67.6014	59.5606	59.0096	8	1	0.0003246
707	3.4731	278.161	92.0635	96.7804	84.2559	0	93.9159	58.8345	66.7546	72.1298	75.6167	207.923	229.839	219.638	155.665	267.436	192.424	228.219	255.95	232.839	8	2	0.00034858
708	3.6216	278.162	103.656	319.079	292.447	233.56	234.339	235.392	238.93	239.435	266.669	844.414	905.628	830.865	744.437	806.649	788.569	822.973	810.573	724.841	8	2	0.00034858
719	2.5382	280.102	84.1196	74.8658	101.653	77.8581	62.6038	64.197	71.189	82.3481	90.9126	251.859	221.445	225.015	289.21	262.287	251.263	253.779	226.024	225.946	8	2	0.00034858
725	5.9357	281.2	666.043	654.473	643.503	474.161	454.154	460.787	415.098	397.589	433.154	1877.86	1790.33	1753.7	1784.37	1893.11	1893.94	1432.07	1330.08	1476.2	8	2	0.00034858
743	3.2349	285.205	0	64.5028	58.8845	53.538	46.5716	56.891	48.0467	48.4923	55.2545	183.278	169.107	175.469	145.042	157.337	139.006	150.553	150.092	137.28	8	2	0.00034858
301	2.539	286.07	483.824	463.381	622.77	569.556	476.993	487.989	424.744	509.1	408.368	1606.52	1764.32	1570.92	1414.22	1444.4	1407.47	1409.89	1316.82	1423.55	8	1	0.00034858	2,3-Dihydroxybenzoic acid-3-O-ß-D-xyloside
769	5.9373	290.599	28.2398	26.7197	34.966	19.0896	0	29.3697	0	22.4328	31.2028	71.9115	65.8879	64.6313	73.5944	68.5904	82.2339	81.4006	76.3666	64.0999	8	2	0.00034612
772	5.5065	291.104	130.08	130.082	143.548	83.9659	110.476	103.064	81.4389	86.1468	83.2925	488.232	531.052	510.669	406.267	439.648	450.908	407.311	414.157	448.06	8	2	0.00034858
776	3.9503	291.674	23.2911	21.2658	16.1682	17.5962	21.2658	17.3628	0	13.7275	0	46.5275	47.9296	42.9034	58.2343	71.9978	69.8734	55.6962	58.2845	66.3974	8	2	0.00034368
785	1.8826	293.142	45.7845	45.5918	46.5235	44.831	0	0	60.2309	47.6063	50.9911	131.84	131.415	148.422	114.186	116.454	137.265	112.259	130.05	133.436	8	2	0.00034612
325	2.8943	294.135	35.7747	51.6562	36.4634	0	44.6943	36.0248	35.1592	39.1285	49.6268	109.857	105.421	98.523	105.934	111.146	104.609	99.4374	103.369	93.5274	8	1	0.00034858
805	1.7817	296.122	49.3235	56.3694	49.0866	14.5983	23.8636	19.4681	8.7322	15.9465	13.5081	100.945	101.099	96.4739	64.9422	73.7641	76.0058	60.7216	62.4141	74.9119	8	2	0.00034858
820	1.8818	300.023	88.576	81.1818	92.6449	56.7492	61.7104	54.6854	63.5129	60.7967	67.7346	256.51	265.25	272.579	304.69	327.32	305.962	265.225	277.387	270.558	8	2	0.00034858
340	2.7203	300.086	307.516	306.344	312.636	249.986	254.6	273.186	298.359	284.234	294.474	926.338	958.122	969.078	1155.27	1141.33	1182.3	1090.24	1009.8	1097.59	8	1	0.00034858	SAG
824	4.7005	300.202	0	0	35.1319	29.3293	27.8941	0	50.7267	50.1404	28.3417	64.1033	70.1003	76.0234	94.3651	99.0031	111.954	95.8185	85.8703	87.6099	8	2	0.00033884
829	3.6938	301.196	0	92.5938	0	80.4523	96.2419	84.0468	0	84.2511	86.68	195.446	179.944	199.323	219.113	169.747	206.011	203.826	172.367	165.066	8	2	0.00033884
353	5.1915	306.18	46.3149	39.7018	48.4496	31.7545	41.3447	42.8695	53.5827	49.4941	57.9005	117.084	114.65	115.741	157.574	133.168	144.734	176.726	168.768	175.21	8	1	0.00034858
358	3.1841	308.095	107.18	115.33	134.88	40.6707	43.023	42.6521	80.9492	67.9678	66.5754	291.573	309.654	279.068	249.925	242.943	206.431	328.475	323.598	319.927	8	1	0.00034858
884	1.8812	310.133	306.611	321.74	344.866	105.393	125.206	105.679	106.712	99.9117	92.9005	849.737	817.867	838.33	642.167	609.911	561.539	556.528	606.482	590.879	8	2	0.00034858
371	5.9354	310.18	830.943	867.632	862.433	632.292	643.392	664.589	611.873	597.493	581.84	2458.6	2455.04	2416.43	2596.54	2625.78	2605.86	1914.32	2019.72	1920.17	8	1	0.00034858
907	3.8697	312.146	62.7104	74.1509	60.0386	65.7791	53.3	55.0938	60.9289	63.1816	58.4995	197.335	195.599	213.587	203.739	202.366	231.833	227.658	238.733	220.083	8	2	0.00034858
918	3.6964	315.218	0	77.8657	54.1965	68.9916	0	0	58.883	54.7365	74.5038	160.19	150.945	154.212	159.797	145.852	163.094	163.257	150.586	144.273	8	2	0.00033884
384	2.323	316.08	0	67.9839	0	51.3867	62.1138	0	67.5255	72.5146	75.2443	140.26	152.435	122.412	135.316	139.214	130.557	148.452	137.3	138.182	8	1	0.00033884	2,3-Dihydroxybenzoic acid
962	2.2536	323.1	40.8044	37.9862	37.7391	38.2086	30.9167	35.6565	30.3761	34.1656	0	100.469	114.048	109.183	109.433	97.0524	107.9	91.9983	77.653	101.596	8	2	0.00034858
424	1.5748	330.093	62.6781	54.2263	41.519	37.0808	41.0342	0	0	0	32.4051	75.8682	99.2405	81.0126	85.7531	83.1724	80	92.1519	78.3255	78.2982	8	1	0.00033884
435	2.5391	332.075	271.784	282.117	279.944	281.058	238.4	275.609	258.929	259.886	278.375	957.709	898.675	895.891	888.313	859.008	796.039	787.635	828.138	839.092	8	1	0.00034858
1026	0.5087	335.048	31.3671	29.1855	34.0607	19.2341	21.7989	16.5439	22.1401	32.0617	0	81.6296	65.5566	68.7513	74.713	81.6764	63.5239	82.3535	69.8016	66.1045	8	2	0.00034858
448	2.3549	336.105	0	18.0207	18.2825	0	20.3757	17.338	0	14.6218	22.9124	35.7707	56.3549	33.2465	55.2495	61.4685	60.7706	35.792	31.036	44.1249	8	1	0.00033884
1056	4.695	339.085	399.301	370.393	359.303	257.676	273.32	305.974	350.717	331.327	365.624	1031.86	1010.75	1060.54	995.027	1071.55	1016.89	1063.63	1028.91	1094.98	8	2	0.00034858
1061	4.6905	340.116	529.731	544.483	518.426	344.996	334.219	387.46	398.846	404.866	404.763	1545.07	1566.19	1689.23	1491.93	1456.07	1497.25	1473.03	1486.3	1530.53	8	2	0.00034858
468	4.6978	340.118	1626.06	1562.6	1630.55	1007.14	975.85	975.861	1153.52	1235.58	1252.89	4660.29	5120.36	3979.3	5194.46	4375.82	5043.71	5067.24	3920.52	3934.33	8	1	0.00034858
1067	1.8811	341.134	294.35	318.034	310.638	270.647	274.363	238.786	272.653	261.957	282.791	906.572	890.002	898.538	848.847	830.547	835.816	863.433	873.55	869.47	8	2	0.00034858
1071	3.5409	341.444	21.861	31.1983	29.0303	30.8119	0	40.0464	32.0706	33.9377	28.5006	78.0483	93.3228	77.4137	98.9214	110.076	101.21	134.101	117.456	128.316	8	2	0.00034858
473	4.8	342.13	124.448	103.01	109.016	88.7405	93.2715	84.2791	88.3276	97.6068	108.8	344.497	324.397	352.462	317.252	342.325	357.061	278.134	262.036	277.835	8	1	0.00034858
1075	3.673	342.251	109.955	118.642	131.944	81.6407	104.371	74.3444	149.826	139.454	136.804	345.587	305.503	406.049	559.801	541.944	573.958	253.96	255.23	255.156	8	2	0.00034858
1093	3.4128	344.081	51.4446	0	0	0	48.04	48.1197	0	47.9623	44.4768	80.9996	100.414	128.102	94.3414	91.7272	92.4332	102.617	105.249	107.795	8	2	0.0003246
487	2.7113	346.091	64.1779	75.0432	90.9991	59.6516	79.3837	63.1038	71.6232	69.758	70.7444	195.952	194.762	214.685	223.372	256.261	264.013	220.408	266.411	228.922	8	1	0.00034858
489	2.8638	346.208	12.6472	10.674	15.337	21.1739	13.2381	14.1772	23.1079	25.3165	25.3165	56.1056	45.2432	56.714	102.496	93.1924	101.504	60.51	50.7108	53.7402	8	1	0.00034612
1118	4.3536	348.213	47.7673	25.1238	26.8855	27.4111	36.1977	30.179	26.6624	20.8949	30.3789	96.8981	105.642	82.8178	80.8265	90.1845	78.3743	96.6115	100.74	110.956	8	2	0.00034858
1143	2.5382	352.576	30.5877	42.022	29.3868	19.3278	18.9891	18.7216	22.1278	15.2615	17.2413	72.1433	85.7596	76.8868	88.8303	58.8909	78.8087	77.7764	65.9789	75.4639	8	2	0.00034858
508	2.1395	353.132	18.8559	33.22	21.7453	22.4589	16.4355	25.1739	34.1253	40.024	31.5103	91.9719	105.126	105.377	101.789	99.0288	113.381	131.196	136.566	124.021	8	1	0.00034858
1152	4.556	354.111	107.712	96.1319	109.118	123.439	117.562	111.062	109.71	102.972	122.106	314.465	310.99	315.503	342.063	290.893	295.241	357.267	326.386	333.199	8	2	0.00034858
1163	4.2419	356.576	56.2237	54.6688	70.606	49.1241	53.3528	0	44.9862	39.9556	46.3434	185.209	177.751	183.755	159.153	167.228	138.434	183.628	175.446	170.117	8	2	0.00034858
523	1.5832	357.092	0	56.4681	0	45.577	58.7342	47.5949	0	0	47.4806	94.9644	83.8567	75.4748	92.7878	85.9412	95.8383	90.9686	88.973	83.1733	8	1	0.0003246
1169	4.7007	357.142	658.108	659.584	661.155	433.288	420.787	440.526	552.011	502.972	538.349	1979.54	2068.32	2169.93	1880.73	1960.7	1934.77	1856.25	1954.59	1925.57	8	2	0.00034858
1178	5.9227	359.12	495.688	483.402	467.561	335.911	325.589	338.34	301.082	282.647	325.541	1429.47	1392.27	1364.41	1504.31	1637.96	1509.19	1056.95	1161.82	1113.83	8	2	0.00034858
535	2.3809	360.107	43.1329	36.7676	29.6046	23.3684	24.6211	33.5895	26.4539	32.0378	0	99.6926	99.164	68.6129	87.0188	82.9568	72.2849	101.529	106.38	108.054	8	1	0.00034858
1185	2.5914	361.186	51.9883	46.8243	44.0542	36.48	45.5862	33.8106	39.2494	36.8444	47.8959	120.122	121.875	121.663	145.309	149.898	122.972	155.842	159.045	154.911	8	2	0.00034858
1201	4.1462	363.6	17.4452	23.1658	17.1971	20.0818	31.9138	16.0864	8.535	13.3771	0	65.0954	63.8231	74.0672	57.4521	64.1779	87.1045	72.038	57.6545	59.5326	8	2	0.00034858
1213	0.6029	366.009	131.14	125.224	146.447	126.979	0	0	97.7424	123.269	0	231.844	271.456	252.889	180.769	147.228	174.092	318.57	299.798	272.527	8	2	0.00033884
1215	1.5224	366.166	0	350.663	351.717	0	328.378	0	334.17	0	320.228	634.797	649.914	619.007	634.53	624.028	626.204	548.748	591.276	639.27	8	2	0.0003246
1218	3.4876	367.149	28.5123	0	0	6.5291	12.8287	12.1941	21.1074	29.0517	25.5862	45.0584	41.8179	54.7658	63.5198	58.2036	57.8931	47.8531	58.1535	42.007	8	2	0.00034612
1257	3.4863	374.242	1985.55	1994.45	2032.25	1310.11	1478.16	1155.9	2944.29	2750.33	2975.32	4580.59	4733.37	5355.54	8646.34	8781.93	7905.46	5661.16	6075.59	5706.61	8	2	0.00034858
1290	0.7681	380.142	35.0235	30.8981	35.2799	17.6648	31.0467	21.7269	39.3526	27.6644	34.2329	91.5361	84.4806	77.8221	94.8242	84.1974	95.9445	83.4661	79.0684	78.2156	8	2	0.00034858
1318	1.8845	385.052	21.191	25.7443	0	0	15.4037	11.6375	29.5842	0	28.8594	68.0562	46.1439	61.4648	44.8082	44.7604	46.8953	49.7319	60.6685	53.5271	8	2	0.00033884
615	2.226	385.102	273.534	227.315	241.356	161.635	176.934	206.703	219.068	208.552	221.114	643.29	660.529	661.986	628.214	660.494	614.395	652.366	680.403	626.422	8	1	0.00034858
620	4.6872	386.122	138.777	148.972	115.102	80.9014	85.7173	91.6614	110.374	102.264	87.7031	430.326	369.502	391.183	392.544	381.507	377.749	382.358	411.96	429.103	8	1	0.00034858
1330	4.6904	386.558	53.8977	61.7107	53.246	0	33.3341	36.1058	45.2125	48.6808	43.9807	117.415	119.003	119.882	119.955	120.284	126.179	120.3	126.033	136.607	8	2	0.00034858
1333	2.348	387.065	90.6212	109.679	96.1486	68.8997	73.2972	94.6937	78.3319	64.4745	82.6519	252.479	266.361	284.014	437.033	461.569	485.682	202.014	176.783	206.762	8	2	0.00034858
632	4.3557	388.174	69.533	75.0914	55.1794	51.346	54.2064	53.1092	68.5935	65.5517	65.5529	223.121	187.259	192.028	169.42	210.686	205.333	175.665	165.511	183.196	8	1	0.00034858
650	4.7679	394.037	91.4283	80.1378	81.9073	0	64.8101	54.6835	67.0878	65.0583	65.4811	231.272	214.439	240.621	174.408	177.36	198.843	202.24	208.87	217.832	8	1	0.00034858
1393	0.3877	399.91	42.914	66.7074	49.7206	0	34.0851	58.0563	57.9308	51.6283	29.7567	121.104	112.453	94.239	121.769	110.418	148.685	180.762	163.326	82.7581	8	2	0.00034858
1404	3.673	402.1	110.279	131.661	132.754	98.1943	101.275	92.9533	103.47	102.7	95.9083	239.687	277.745	272.169	471.216	469.834	464.217	252.56	238.662	225.071	8	2	0.00034858
1418	0.5366	403.976	57.5441	72.126	100.826	110.635	0	63.3666	84.8681	0	0	165.233	133.281	156.724	135.416	131.316	157.105	225.014	195.333	243.65	8	2	0.00033884
1420	5.9227	404.12	71.6356	60.7329	49.1266	38.2164	31.7797	47.5508	43.1566	45.9105	0	153.976	151.869	154.878	174.887	157.286	167.034	139.214	154.226	157.433	8	2	0.00034858
689	5.3479	404.242	100.076	106.45	99.5106	0	57.9704	62.0516	64.6506	58.217	69.7383	146.895	164.966	148.782	306.587	308.393	257.581	168.167	172.235	191.369	8	1	0.00034858
1422	1.8825	404.926	24.4975	27.9462	29.2727	0	0	23.9019	0	0	30.6422	64.2384	51.1977	54.1852	64.2209	56.041	76.0323	42.3535	51.1782	56.4465	8	2	0.0003246
1428	4.3454	405.204	42.2959	21.767	34.7025	34.3804	26.2415	33.92	36.0498	35.2191	40.5979	119.051	153.785	132.926	108.592	97.3468	116.488	121.109	126.974	115.18	8	2	0.00034858
700	2.4479	406.112	102.43	124.837	123.274	98.1491	80.4776	76.627	78.3066	100.593	94.536	347.216	352.668	343.189	328.071	320.6	346.136	326.275	306.176	334.305	8	1	0.00034858
708	5.9275	410.104	263.747	290.108	266.584	203.177	226.339	248.133	202.015	216.186	205.699	758.954	700.268	764.18	841.649	748.875	718.569	571.675	577.668	572.06	8	1	0.00034858
1498	1.6993	418.208	78.3592	0	76.4326	69.0626	70.1204	0	77.1138	0	0	129.94	136.934	136.687	117.56	130.183	134.668	142.015	114.121	110.888	8	2	0.0003246
1524	4.5528	424.591	119.37	154.976	137.845	60.8045	42.4967	58.0625	92.8602	108.174	87.5781	268.697	269.152	249.091	257.938	295.513	296.564	273.039	279.444	267.223	8	2	0.00034858
1537	2.5225	427.017	0	0	0	82.9584	102.048	98.0308	0	95.3267	74.389	244.822	225.175	233.954	243.304	223.585	157.462	159.942	162.653	212.88	8	2	0.0003246
1539	3.4871	427.157	69.4824	77.7482	77.9843	64.0123	67.5308	66.5751	110.466	110.578	135.776	212.299	252.16	250.242	444.468	523.321	508.872	287.272	303.281	301.394	8	2	0.00034858
764	1.8974	429.197	0	28.1835	0	14.1772	23.1848	18.2278	15.1899	18.1861	12.1519	50.1939	66.6926	39.3549	37.8451	46.1618	29.1716	33.9373	47.7473	44.653	8	1	0.00034612
1559	0.503	430.969	42.4778	37.4858	0	31.0853	25.309	40.9426	45.8539	55.0273	37.7528	138.603	107.889	122.091	101.612	129.883	120.192	120.424	115.961	120.468	8	2	0.00034858
1560	2.321	431.057	48.8635	43.2653	52.7759	24.129	31.5826	28.0028	33.8481	33.9698	31.3612	103.253	105.106	108.887	123.97	130.943	117.39	85.6711	83.6544	81.165	8	2	0.00034858
773	4.2314	432.171	71.2573	82.5318	89.2813	52.5123	43.8313	52.926	66.4874	84.5748	54.123	219.624	226.967	219.145	205.93	202.946	221.585	199.602	208.526	232.43	8	1	0.00034858
776	3.622	432.2	815.647	955.771	866.793	675.057	608.471	615.559	677.369	658.184	681.593	3242.66	3226.81	3249.54	2957.37	2881.33	2977.88	2890.85	2740.08	2910.72	8	1	0.00034858
1571	4.6904	433.063	47.3431	44.0013	36.7487	31.7647	34.2963	30.9854	32.8752	0	43.7607	147.585	122.301	133.822	121.325	102.452	120.588	115.177	116.793	131.164	8	2	0.00034858
1578	4.6995	434.059	0	71.7369	36.3756	36.4242	36.1784	33.8981	54.8616	47.2174	49.1037	151.231	136.371	154.245	134.679	142.698	148.1	154.06	137.187	161.173	8	2	0.00034858
782	4.6868	434.066	0	36.3785	33.7451	0	0	14.0819	24.3012	17.9509	19.0894	58.7488	61.1331	69.743	63.0833	57.8768	61.5983	74.1068	82.6832	88.6793	8	1	0.00033884
1580	4.6905	435.062	671.632	683.484	707.391	467.96	449.851	461.826	563.486	587.435	542.307	1968.98	2051.17	2133.86	1830.12	1906.36	1825.29	1836.32	1832.19	1879.21	8	2	0.00034858
797	4.7013	438.049	27.2953	29.3687	33.9557	0	19.395	18.3855	19.9515	0	20.8139	61.8559	61.7481	53.1837	60.9898	48.0397	38.821	51.0619	58.4089	46.0089	8	1	0.00034612
1619	3.6835	443.13	106.287	99.3099	113.269	50.7722	71.8989	86.7689	90.1116	85.601	84.8406	251.255	249.97	232.192	390.848	357.21	380.353	157.765	197.899	194.54	8	2	0.00034858
816	2.7113	446.015	51.523	48.0199	53.3583	53.4966	54.3158	41.8516	63.3492	52.7164	44.8203	125.874	119.776	140.336	150.331	163.114	189.932	157.963	125.067	133.654	8	1	0.00034858
817	4.4937	446.123	40.0563	35.9862	39.27	32.4953	27.8921	0	37.7253	32.3262	35.3638	101.245	115.081	104.841	120.77	105.1	133.756	124.657	120.424	151.394	8	1	0.00034858
1653	4.6909	451.108	28.2253	32.6285	0	0	0	25.0898	23.5143	0	22.7552	69.9168	42.6452	52.7441	55.3399	48.2672	54.3772	58.6267	70.085	59.127	8	2	0.0003246
1678	4.2419	457.137	46.8807	30.2684	36.9558	29.0712	24.4347	33.993	44.6815	0	32.8979	64.7736	69.6271	84.7684	119.888	121.306	128.958	76.5533	75.6125	70.5248	8	2	0.00034858
856	0.3799	461.823	66.0473	70.5554	86.4583	56.0744	44.6671	58.6655	57.2083	46.9957	52.2014	179.837	182.534	161.024	147.388	154.58	147.749	172.755	183.243	198.773	8	1	0.00034858
1712	5.2253	462.259	575.476	545.02	573.649	370.293	399.023	341.82	575.251	512.915	564.784	1142.62	1264.56	1191.74	1236.85	1292.56	1273.66	1614.71	1565.23	1843.3	8	2	0.00034858
869	3.8497	466.154	28.2616	29.0551	0	0	26.5199	0	19.4259	26.3687	0	62.0711	58.587	55.456	65.8485	47.8521	74.4432	63.8206	58.6483	57.7618	8	1	0.0003246
1746	5.166	469.329	0	40.3793	39.9049	0	0	22.0673	27.7345	37.8971	23.1406	62.54	59.745	76.0675	62.2047	80.4301	61.5341	58.4089	84.6292	76.6248	8	2	0.00033884
1754	1.8987	470.199	31.3715	22.6357	31.728	16.5495	26.6652	22.6968	33.8715	24.505	23.8379	69.2189	69.9841	70.8206	74.9343	91.3412	79.5314	71.8754	59.6052	64.511	8	2	0.00034858
1774	4.6949	474.091	70.7943	87.549	81.7817	46.0277	45.9907	44.001	66.6143	44.7309	47.4616	166.711	197.205	189.085	187.752	184.388	208.792	156.973	196.489	166.464	8	2	0.00034858
1776	4.7012	475.085	95.6416	125.469	106.832	64.3658	77.9239	65.8671	90.4586	70.5683	90.8499	248.913	239.199	266.302	273.395	218.746	264.098	254.351	249.8	228.725	8	2	0.00034858
1779	4.6906	476.088	1054.26	1179.9	1156.91	778.713	725.594	747.686	895.748	851.278	859.902	3073.05	3074.09	2986.9	2937.6	2874.9	2878.07	2656.38	2807	2738.53	8	2	0.00034858
1781	1.9546	477.085	29.7543	37.2725	30.5158	23.6738	28.5217	33.4824	28.8021	28.1998	0	89.0933	85.9536	76.0015	98.3024	72.6833	85.1935	68.3317	81.8923	86.4733	8	2	0.00034858
905	5.946	478.089	35.9494	33.5249	37.7771	32.3867	25.2744	32.9454	29.787	17.6204	0	81.5161	86.7858	94.975	88.6076	94.5998	88.6835	69.1715	75.976	60.3421	8	1	0.00034858
1803	4.6904	481.072	47.2336	55.1785	28.8146	18.2668	25.8221	32.0459	35.6835	43.2914	37.882	117.633	130.045	110.153	112.81	101.748	93.7405	99.3674	106.659	115.441	8	2	0.00034858
1814	4.3463	483.121	27.4219	26.4668	39.1993	33.0057	15.5844	32.4179	30.2566	35.7857	33.8703	106.367	112.486	97.764	111.622	96.784	108.796	89.8517	93.0066	104.318	8	2	0.00034858
1817	0.3768	483.854	23.6983	0	30.7797	36.4867	0	0	27.5256	37.2234	35.9763	52.7157	52.1568	60.5063	72.1411	78.6366	56.1836	68.4296	92.1992	83.2136	8	2	0.00033884
1818	0.4271	483.917	18.1313	14.1615	14.7791	0	20.1737	10.3953	36.238	0	14.6579	37.8303	43.4582	73.0366	52.8871	49.7589	69.5856	68.031	66.4404	33.3588	8	2	0.0004835
1827	0.5948	485.062	79.5789	0	43.0779	0	0	41.3701	40.0023	15.4106	0	98.4854	74.8461	81.1029	89.4786	92.5601	92.0781	104.522	99.5507	93.5568	8	2	0.00045477
938	4.5488	488.132	419.889	440.143	446.55	420.94	419.891	427.809	413.733	418.425	416.093	1286.19	1325.58	1341.48	1221.25	1216.68	1168.56	1125.05	1348.23	1254.21	8	1	0.00034858
940	4.5428	489.137	105.759	99.5873	110.568	86.4391	118.585	0	84.7222	100.945	94.4109	317.001	329.212	347.827	317.421	314.247	287.59	294.944	314.613	322.83	8	1	0.00034858
963	2.9572	500.024	12.8342	20.1988	24.2826	20.8468	13.7016	12.7261	19.4317	0	0	40.0127	44.6851	47.7171	45.4403	44.424	55.5998	42.5316	39.1453	51.5068	8	1	0.00034612
1913	4.5439	505.157	155.055	181.328	110.671	162.937	151.63	0	144.172	142.741	138.878	457.569	431.338	497.932	407.318	369.086	431.839	443.934	447.344	450.466	8	2	0.00034858
979	2.4455	506.035	45.9865	37.8056	41.1259	31.6848	25.4302	22.4527	34.4899	32.4779	29.3256	115.912	106.545	102.626	81.7383	94.9983	101.457	113.51	111.022	128.232	8	1	0.00034858
983	4.8643	506.236	40.8413	0	43.6038	25.4563	23.0252	27.5647	23.3125	32.7886	0	75.8185	76.6127	69.6641	75.9341	77.438	73.9111	64.266	68.535	51.8853	8	1	0.00034612
1931	0.5589	510.021	150.525	180.668	137.323	0	65.9351	0	0	0	0	192.825	225.555	211.684	214.911	207.962	171.336	235.484	216.83	262.943	8	2	0.00042429
989	0.4042	510.804	0	27.9082	22.2495	27.839	23.147	0	0	0	24.2523	49.8149	63.9829	58.3367	45.5095	36.8694	46.1813	53.3075	45.2864	34.9055	8	1	0.0003246
1933	4.1752	511.154	90.8796	63.5796	70.5349	52.3164	49.3339	38.8946	56.1825	58.9421	57.1455	209.254	222.004	242.519	214.067	202.735	199.671	163.676	176.643	166.468	8	2	0.00034858
1971	3.673	522.17	53.8559	81.2482	67.7059	0	36.0269	47.0947	69.2688	44.0099	69.4318	185.494	217.908	209.386	187.139	189.638	184.049	212.005	193.892	185.011	8	2	0.00034858
1033	4.2254	532.09	39.097	41.8724	38.3574	22.6496	25.2986	28.7132	27.9654	21.0378	0	87.686	88.6959	93.0948	75.8383	85.6903	74.8945	79.3574	100.941	73.6074	8	1	0.00034858
2014	6.9558	532.328	7.4068	10.6754	0	8.2201	11.1261	20.8919	26.571	37.0759	30.2335	30.5	56.8142	39.3318	46.7608	53.4121	55.2415	49.4875	54.5171	48.0293	8	2	0.00048677
1039	4.3461	534.111	0	17.9713	23.732	19.3302	0	0	25.3188	24.787	0	52.5164	52.3504	50.7467	50.0548	38.5281	53.5123	29.4579	61.8349	53.3323	8	1	0.0003246
1040	4.5621	534.138	77.0608	80.3193	92.8898	78.6443	66.9582	87.0771	84.5187	71.0462	76.7433	245.675	265.366	284.842	226.861	271.918	259.072	273.41	241.36	256.625	8	1	0.00034858
1044	4.0283	534.172	52.7367	49.7572	49.9536	47.0586	48.1094	49.6346	42.9084	51.9103	52.8755	169.215	187.283	187.763	177.391	176.885	183.317	146.725	160.87	148.097	8	1	0.00034858
1051	4.1346	536.247	10.5823	27.8797	17.7799	18.5332	22.5131	27.0501	10.5646	25.5403	19.8454	50.3881	59.224	60.0087	75.3055	76.5296	63.0461	85.5162	78.3994	57.568	8	1	0.00034858
2046	0.8718	540.025	97.4084	0	93.062	70.7104	69.1447	74.2338	68.6772	63.9925	72.5367	296.775	257.051	282.49	225.676	190.29	261.452	154.026	158.28	141.136	8	2	0.00034858
2048	5.1655	540.288	187.054	176.41	166.618	121.553	121.669	119.266	224.203	212.472	218.459	338.043	339.501	322.495	588.04	581.655	556.733	524.842	558.07	622.44	8	2	0.00034858
2071	0.5932	548.021	30.5085	0	31.2576	29.5647	19.2495	16.0685	13.2603	0	16.1728	65.8865	63.6954	60.045	76.0026	69.66	72.5562	95.1292	68.1743	52.1683	8	2	0.00034612
2079	0.6783	551.041	69.0052	67.466	66.9908	74.1332	0	0	42.3413	0	0	153.983	124.489	116.813	127.456	110.565	116.007	107.579	101.552	110.273	8	2	0.0003246
2082	4.0487	551.201	22.1418	0	28.5853	28.0268	27.9135	30.8224	0	29.942	24.3315	85.6624	97.3752	95.5261	91.6794	90.7042	97.7842	67.4561	78.1432	85.5678	8	2	0.00034612
1093	4.2411	558.195	151.4	134.62	138.761	77.6404	88.1134	69.0471	124.098	110.963	109.162	419.923	538.324	357.833	399.554	298.652	494.397	518.18	323.435	463.316	8	1	0.00034858
2123	4.0488	563.295	136.975	131.529	149.114	173.386	164.915	151.689	119.794	121.234	118.217	437.884	434.885	406.486	584.076	613.759	593.928	525.627	479.489	547.189	8	2	0.00034858
2139	3.7679	568.087	0	62.334	62.9569	0	0	52.0756	0	0	0	83.9586	78.9603	82.3803	76.0355	62.9119	85.7626	76.7841	72.4282	84.5695	8	2	0.00038132
2149	2.254	570.971	27.787	30.5533	21.8918	19.9919	22.8587	30.2307	24.4615	49.379	29.7155	116.849	110.052	99.4053	111.376	96.4775	100.387	98.3259	89.5872	98.7396	8	2	0.00034858
1140	5.5199	574.299	818.523	876.465	850.987	671.94	658.71	703.266	576.275	568.858	583.14	3193.41	3248.99	3087.7	2597.97	2489.29	2482.43	2634.81	2526.1	2567.93	8	1	0.00034858
2195	3.6987	580.115	11.7907	16.9798	23.1657	14.1212	16.762	13.9152	20.2917	24.5391	24.5123	59.0131	47.0289	54.0967	37.8813	68.2479	59.1954	45.1443	62.0486	44.8429	8	2	0.00034858
2212	4.4876	585.371	93.0453	0	101.684	0	174.1	0	86.9329	0	99.5607	187.168	191.005	188.505	218.315	245.944	204.754	246.127	242.924	254.269	8	2	0.0003246
1177	4.403	588.166	54.531	38.912	45.8495	23.7118	13.6705	18.2995	52.6776	46.8245	49.7583	159.641	180.852	161.983	136.55	142.199	140.713	159.781	170.916	150.219	8	1	0.00034858
1181	2.5244	590.084	34.618	19.6956	28.2779	10.1282	17.5346	9.8267	16.2838	18.1269	20.6755	100.305	76.4841	77.6564	74.1891	64.6207	80.0383	76.4426	75.6505	79.9953	8	1	0.00034858
1194	0.535	595.997	17.045	39.9505	50.608	43.9937	49.9672	36.9383	35.3486	57.9498	41.3007	124.402	120.234	131.144	93.663	117.291	115.326	121.706	125.97	117.925	8	1	0.00034858
1195	4.6855	596.154	31.2202	16.2751	21.9782	0	13.8908	10.1619	23.1882	17.2129	15.1715	51.8864	51.2927	53.3872	53.6193	53.5112	49.6606	40.022	54.5978	44.6678	8	1	0.00034858
2243	3.2489	597.075	67.7061	85.6624	78.4724	40.63	49.7154	41.1701	56.1291	63.8345	52.0285	186.727	185.642	195.124	185.074	182.113	212.53	183.695	191.668	222.646	8	2	0.00034858
1211	4.4276	602.128	59.3129	72.2632	62.2538	51.6735	55.9182	30.1308	60.1013	46.7908	64.2716	196.868	176.013	190.797	157.413	189.917	165.726	210	203.537	189.725	8	1	0.00034858
2268	0.5997	606.028	104.598	115.296	95.162	54.3084	49.7801	55.2642	67.4751	61.5768	74.2056	204.412	245.311	214.076	248.995	207.687	252.16	292.141	233.297	232.706	8	2	0.00034858
2275	5.1805	609.321	0	24.687	0	36.6613	15.473	24.9506	32.7163	15.1925	17.6275	55.2344	73.7625	46.2582	46.4974	54.3669	58.4938	49.3832	74.8644	67.1728	8	2	0.00034612
1245	3.4913	615.281	346.465	321.317	371.756	303.488	291.11	281.978	475.571	540.612	546.501	886.02	841.508	885.109	1601.84	1573.1	1585.34	856.185	866.712	861.898	8	1	0.00034858
1257	2.2427	621.956	22.2828	22.3049	25.0896	17.9272	14.1922	16.4414	19.5532	15.1025	0	65.5545	45.9792	63.341	63.5583	69.2766	62.2814	51.2517	48.4196	50.9062	8	1	0.00034858
2372	3.9712	642.115	68.6453	53.9052	58.8593	67.2779	58.1544	58.5751	57.244	64.8151	48.2205	204.388	221.469	227.805	184.259	218.55	230.329	209.378	193.253	195.192	8	2	0.00034858
1300	4.6866	642.124	187.819	210.691	206.05	119.044	119.99	116.881	153.757	143.351	159.224	534.911	541.93	532.66	491.687	490.787	495.679	524.39	552.943	566.267	8	1	0.00034858
1302	5.5164	642.285	29.6921	36.6031	33.9869	26.5661	37.5198	27.7434	22.6435	27.989	19.1956	99.623	113.514	114.296	100.214	76.7494	81.3394	79.1918	102.195	92.8964	8	1	0.00034858
1319	3.9923	650.175	95.5042	115.75	106.604	85.8713	88.6379	106.548	108.904	92.0068	90.9629	333.996	367.643	319.698	320.574	344.001	329.582	323.962	305.109	326.189	8	1	0.00034858
1327	4.3558	655.403	0	18.9323	0	18.5694	15.1899	20.7345	13.1646	24.8101	16.3735	54.821	39.9988	58.9442	49.9287	52.9668	40.6653	61.1524	68.815	59.9278	8	1	0.00034612
1335	3.6651	660.21	50.4695	40.9332	46.0987	36.5584	20.4239	32.4484	35.8335	38.3016	27.2976	150.41	154.029	139.951	170.144	148.906	179.703	139.628	120.226	140.235	8	1	0.00034858
2433	3.6729	668.11	44.5913	50.255	41.6329	37.4686	41.1536	20.504	35.2719	30.4924	26.1998	114.864	121.352	124.383	122.203	129.543	166.73	111.018	110.84	132.506	8	2	0.00034858
1362	4.6071	672.186	27.4913	35.5515	29.4642	7.7642	0	0	17.6441	15.4197	13.9115	55.671	52.4875	59.3967	53.2581	59.7644	51.4226	55.1045	49.9025	69.9733	8	1	0.00034612
1364	5.5207	674.223	173.325	168.267	217.492	148.694	177.992	165.917	135.238	135.792	124.605	585.19	628.985	643.481	521.335	454.016	522.216	504.426	531.595	520.133	8	1	0.00034858
2470	3.766	685.279	66.1482	57.9274	58.5046	60.1698	74.2556	74.4036	52.4328	56.8347	44.2079	177.087	193.501	162.727	168.103	125.866	182.877	199.474	187.429	211.989	8	2	0.00034858
1398	4.5521	686.255	43.827	40.0437	42.281	19.7344	0	13.1806	34.094	37.6277	36.3987	93.9264	89.8229	90.2352	91.954	102.637	94.5206	105.587	97.8669	93.2084	8	1	0.00034858
2476	1.9548	689.163	24.6131	25.7532	32.9891	23.0143	24.5229	17.916	22.1147	23.7255	25.3165	86.6265	95.0571	81.9835	91.4601	89.3176	76.5925	80.0435	97.9921	89.0807	8	2	0.00034858
1407	4.3	694.081	16.7856	16.0728	18.2104	21.432	15.9547	0	12.7666	19.4952	0	68.888	42.4858	60.3477	72.4063	59.9255	57.4936	40.7402	58.3056	50.6088	8	1	0.00034612
2498	1.7521	697.166	22.6656	28.1356	24.4356	32.756	24.3038	26.8038	17.6567	23.7553	0	79.0616	99.476	85.3377	85.1688	82.5146	78.9811	77.0574	78.756	74.0764	8	2	0.00034858
2509	0.5957	702.046	159.914	188.64	176.79	104.163	110.801	93.6794	136.653	0	136.401	301.356	341.447	346.102	371.281	328.768	366.241	371.627	335.429	328.949	8	2	0.00034858
1420	4.4234	702.048	56.3088	64.5	73.2441	27.022	0	33.8055	0	0	37.9696	81.7102	106.613	86.2865	90.048	91.4175	101.196	99.4578	86.1591	119.647	8	1	0.00033884
2519	7.3065	705.428	21.0366	29.1819	36.6871	0	0	0	0	0	39.8515	67.1995	66.7299	52.1863	66.4476	56.4155	64.3875	58.3412	50.4229	53.3399	8	2	0.00030183
1451	4.5503	718.192	210.55	171.967	208.775	66.9738	69.6471	80.2469	114.968	121.484	140.98	453.944	520.559	472.443	507.604	478.944	516.998	495.42	477.833	479.049	8	1	0.00034858
1453	5.5131	720.228	32.8297	45.0401	0	22.6476	27.2696	33.4031	27.8858	19.4336	0	122.722	104.838	116.151	80.9357	85.1141	90.4675	98.3085	95.6476	89.886	8	1	0.00034612
1475	3.9471	730.197	69.6318	81.6575	75.7992	54.1814	42.1574	0	51.4087	44.3124	43.9031	164.39	186.112	168.281	159.584	182.555	192.871	164.075	157.586	173.595	8	1	0.00034858
1488	5.3489	733.415	18.4723	20.6749	20.2337	6.6063	10.1695	13.7796	0	10.8962	0	36.6077	48.5288	54.8143	65.5065	58.6428	52.2195	31.2996	34.1184	33.9277	8	1	0.00034612
2640	3.6118	756.214	50.182	47.0088	0	21.8772	41.5783	33.2391	51.9518	35.4018	46.202	132.999	128.956	112.558	107.045	97.8604	108.714	90.7748	76.0362	89.9573	8	2	0.00034858
1519	3.6786	760.135	29.3559	30.0636	41.2185	24.231	15.6867	16.4619	19.1015	30.0103	15.746	97.1711	98.2208	89.6098	92.3982	99.4321	87.6736	78.9609	85.6574	84.4926	8	1	0.00034858
1525	4.5421	762.203	21.5124	22.6158	33.4901	11.748	0	9.1898	24.4854	0	19.3186	58.052	64.1736	59.3834	72.6996	68.2897	70.1418	66.0283	65.7537	64.4847	8	1	0.00034612
2650	3.8734	763.084	30.9623	29.411	26.4734	24.474	0	18.0998	19.7994	24.1713	26.3524	94.858	120.074	103.713	100.996	77.6171	75.1964	84.5519	102.701	82.0887	8	2	0.00034858
1529	4.5644	763.196	53.585	49.5859	52.4658	17.1673	22.0919	20.7545	25.005	37.5937	39.6936	108.573	108.159	98.4617	106.475	107.737	91.5094	104.652	127.949	138.448	8	1	0.00034858
1532	4.535	764.197	282.79	320.993	312.472	96.9026	101.036	99.33	203.265	172.71	185.905	714.189	691.878	678.207	744.965	672.672	739.63	726.952	731.973	690.307	8	1	0.00034858
2660	1.8826	770.196	28.1732	25.3165	22.0123	16.9053	16.939	16.9724	15.1899	14.1772	13.6042	50.399	55.3116	58.6093	64.7299	54.8781	50.8065	61.4528	54.3739	52.3221	8	2	0.00034858
2681	0.6028	787.072	452.877	391.762	462.72	0	0	207.249	0	257.66	284.689	660.197	694.559	654.562	945.79	1008.54	1042.28	783.161	698.399	681.923	8	2	0.00033884
1585	3.63	802.212	34.0388	33.4898	20.1252	0	27.0044	27.4329	0	35.6453	0	74.7577	90.7181	98.748	67.9722	77.8553	91.6365	61.4132	57.8606	49.5148	8	1	0.00033884
1594	4.455	807.984	32.3995	40.5258	40.8117	23.9261	26.4374	25.127	25.2272	19.0526	20.6732	108.016	96.7814	93.7057	130.189	120.059	113.522	88.606	87.5151	94.6478	8	1	0.00034858
1609	4.9591	816.102	18.3532	26.6303	18.7253	16.2624	9.7004	19.2204	17.0461	25.1055	22.2755	78.3671	73.3353	88.4927	57.0009	64.7044	75.8065	67.1005	57.709	61.9608	8	1	0.00034858
2723	0.5859	817.537	28.2172	70.5424	0	0	18.224	30.4402	41.7439	0	54.6104	111.294	116.19	94.9539	99.4491	115.799	119.098	105.046	101.642	106.759	8	2	0.00033884
1614	5.5225	820.151	91.1204	92.5179	94.5413	76.9591	82.8492	71.4879	62.2017	65.1339	53.5014	289.977	288.091	309.117	259.978	249.294	238.121	221.74	255.201	243.912	8	1	0.00034858
1676	3.7025	872.264	34.2	22.1776	31.7985	18.7342	0	0	25.0234	17.2486	13.8362	102.421	101.01	101.023	53.9664	54.2686	56.3998	55.7999	57.3443	61.1128	8	1	0.00034612
1687	3.8264	877.99	19.6746	24.3046	14.3799	24.1588	23.0619	0	20.3701	18.052	29.5022	73.2456	73.4796	55.6673	76.3778	69.3857	81.6591	67.2487	66.8316	59.9922	8	1	0.00034858
1696	4.4512	892.243	73.4907	84.6605	77.9603	25.9718	27.9242	28.7005	50.6582	48.1013	33.95	200.105	224.942	234.558	200.458	216.63	198.342	233.548	207.11	219.675	8	1	0.00034858
1703	4.0598	898.272	58.7111	57.8865	54.3765	35.891	36.4283	42.9116	43.6755	52.7253	42.5818	172.262	178.302	197.09	143.998	138.218	155.157	194.197	163.165	157.186	8	1	0.00034858
2816	0.5998	902.059	190.321	168.717	165.354	0	87.938	92.1057	99.0202	118.03	96.7747	278.172	310.232	299.068	367.418	368.148	357.073	303.393	282.337	282.112	8	2	0.00034858
1705	3.9525	902.206	181.899	183.201	174.958	119.751	130.678	108.412	96.5514	111.551	120.996	445.502	509.803	485.923	500.303	507.541	502.807	500.603	489.906	480.202	8	1	0.00034858
2825	0.5903	913.049	60.8972	40.9504	34.2481	19.6191	10.1789	0	40.5327	0	21.5735	98.3892	108.546	91.3063	99.491	107.84	92.5242	100.829	80.9818	98.0734	8	2	0.00034612
1712	5.5072	920.076	34.9078	24.5065	33.3418	29.676	0	27.2553	28.9381	19.749	26.9991	91.1578	86.3491	87.1514	73.738	69.5081	70.6013	67.0434	69.6128	65.905	8	1	0.00034858
2851	3.9546	941.171	17.8556	0	35.6356	25.528	26.9462	18.1565	10.059	8.4372	16.3044	81.2654	75.139	68.8204	62.5925	91.2684	72.9427	62.2595	63.6238	69.436	8	2	0.00034858
2867	3.9552	960.189	33.7608	0	27.7262	24.4674	32.7473	38.314	31.6072	35.856	43.2553	127.675	112.672	104.686	80.7998	105.586	88.2998	99.3783	115.855	99.0058	8	2	0.00034858
1835	3.8112	1196.67	37.4257	35.1408	28.8342	24.459	36.0309	39.1426	35.312	29.3671	36.4788	49.2479	78.3444	68.2606	97.2275	105.933	94.429	115.023	138.221	105.496	8	1	0.00034858
97	0.5156	129.043	0	270.776	0	0	0	185.983	0	110.93	0	438.996	497.129	376.827	416.927	398.612	401.907	370.704	357.233	332.316	9	2	0.00026987
201	4.6905	160.089	76.2787	62.3549	56.1182	39.0516	54.6771	39.5359	50.676	43.0599	0	219.326	238.126	236.745	203.55	219.03	219.176	228.261	231.505	242.21	9	2	0.00034858
206	0.5291	161.069	167.718	146.233	65.7134	99.4681	0	59.7266	0	0	100.861	501.936	487.811	453.132	416.667	417.676	388.09	483.466	440.662	453.267	9	2	0.00033884
216	1.8826	164.051	137.334	137.015	129.851	64.0994	72.0146	86.6149	79.6281	84.1968	98.1748	384.174	388.835	417.587	459.428	453.667	438.324	421.48	437.818	434.709	9	2	0.00034858
237	1.8818	170.524	49.0714	52.9549	54.8972	40.6455	42.4597	0	42.677	38.2992	0	138.892	161.541	167.475	186.954	183.418	177.975	175.766	161.53	152.546	9	2	0.00034612
249	2.3319	174.05	51.4303	0	0	0	0	0	64.0096	43.4492	0	88.841	97.7183	86.4344	110.958	118.535	98.1823	72.621	77.2163	70.6444	9	2	0.00026987
299	4.6902	188.084	33.3761	33.0597	0	21.164	0	0	36.5923	0	39.8024	84.5194	95.712	95.1808	91.3358	77.1488	94.1062	95.2281	71.2907	86.3605	9	2	0.0003246
306	0.5729	190.088	0	0	0	0	0	0	144.112	148.876	0	204.27	212.129	199.729	124.454	155.09	164.117	278.775	263.834	260.744	9	2	0.00046119
346	0.4181	200.486	0	0	36.5349	22.9647	26.682	0	37.7557	0	0	68.5137	68.8091	66.8312	68.3637	67.3495	65.2636	68.1712	68.4186	75.1776	9	2	0.00030183
121	2.8938	204.064	30.5592	44.4504	0	0	0	0	35.0774	0	0	73.5916	56.1379	62.7142	75.3973	78.9878	75.5413	58.8891	60.0737	55.0943	9	1	0.00026987
485	0.4992	234.015	29.8851	0	0	27.7702	10.3324	16.6165	0	33.9178	29.9465	100.724	107.523	105.33	108.093	128.665	121.369	119.159	140.626	116.195	9	2	0.00033884
529	2.3479	244.1	29.9062	19.8405	27.0368	24.6403	0	27.9039	24.6451	22.0003	15.2805	113.861	133.726	108.994	132.264	134.084	142.114	144.907	148.121	146.967	9	2	0.00034858
617	5.166	260.057	0	0	0	47.0334	0	34.8562	0	47.1088	0	58.5391	53.5327	56.4034	73.6134	64.4969	67.2271	72.1932	77.1196	61.0261	9	2	0.00026987
684	4.1764	273.598	59.0851	60.0944	56.1402	35.7075	52.8234	0	34.559	37.2935	0	176.379	191.15	186.278	169.073	165.582	150.914	151.836	132.444	137.788	9	2	0.00034612
702	0.3793	277.974	43.3059	48.4643	44.5287	48.01	88.6413	27.0513	33.7692	33.3419	40.431	179.084	181.29	191.889	166.191	346.608	176.784	176.504	387.832	226.996	9	2	0.00034858
709	6.9114	278.189	183.358	175.482	174.611	123.652	103.104	101.248	100.64	110.759	112.477	638.687	581.51	648.928	667.227	658.654	689.422	522.09	501.896	511.975	9	2	0.00034858
718	3.4858	280.07	0	0	0	0	0	72.9787	124.564	0	0	134.558	138.042	155.916	178.228	215.559	177.829	133.571	200.624	140.649	9	2	0.00022935
742	3.0766	285.203	0	33.6457	0	17.9487	0	37.661	41.519	0	0	77.1616	84.4158	78.1414	91.3039	84.5019	84.6309	70.2937	68.4798	71.8019	9	2	0.00030183
795	2.2543	295.061	0	0	0	0	0	107.226	0	148.675	0	225.527	240.006	214	326.569	346.009	297.682	199.84	203.822	201.292	9	2	0.00022935
799	6.9122	295.215	265.392	287.163	264.851	182.5	181.009	180.003	154.588	159.246	161.303	957.383	907.259	939.392	978.074	982.865	1033.06	806.254	735.055	795.321	9	2	0.00034858
345	3.4953	302.128	47.2448	51.3837	52.3509	0	19.035	0	30.4507	35.0347	38.0078	231.027	231.571	231.491	249.128	199.948	172.41	257.925	298.764	264.225	9	1	0.00034612
356	2.1395	307.127	49.9211	44.9473	44.4763	27.7045	20.8605	33.1609	56.7869	42.1425	34.0037	155.569	170.365	165.101	178.909	142.95	188.136	229.493	239.378	199.394	9	1	0.00034858
361	5.901	308.201	46.3427	44.563	46.868	43.7524	0	41.8762	49.8861	64.1237	56.0148	165.657	175.196	186.168	184.56	205.858	197.463	300.327	278.686	284.304	9	1	0.00034858
876	3.4128	309.43	0	42.4905	45.3403	53.3068	48.6076	48.1465	43.1219	50.1219	42.1022	150.082	161.84	174.985	198.51	176.981	190.733	205.7	192.554	211.205	9	2	0.00034858
889	0.5053	310.975	0	39.7169	48.5061	0	39.79	39.3986	33.5906	0	0	114.853	126.71	76.323	105.006	120.816	130.253	146.179	121.506	134.153	9	2	0.0003246
905	2.497	312.113	37.8496	0	0	0	0	0	0	40.1533	44.8806	94.8792	74.7364	74.1553	84.3295	78.5447	75.0112	73.2391	79.6982	78.1112	9	2	0.00026987
969	1.9451	324.131	485.33	559.613	547.399	343.226	400.365	329.683	442.785	368.531	397.831	2145.75	2001.95	2202.41	1728.57	1710.07	1695.78	2250.85	2226.45	2148.68	9	2	0.00034858
409	4.0723	326.136	28.4097	0	25.2157	22.9354	21.493	0	16.9986	0	0	61.7656	61.2971	53.5026	50.9192	51.3865	59.9113	53.0449	55.7968	60.0447	9	1	0.0003246
420	0.9917	329.054	0	34.7358	26.34	30.2218	10.9953	0	26.2265	15.5089	15.3177	116.581	88.7995	71.3206	88.1435	119.296	95.3085	98.7213	109.588	132.611	9	1	0.00034612
1016	2.4975	333.134	21.4162	15.2054	0	0	0	0	0	0	18.8444	45.9016	51.633	49.1805	49.1792	33.6694	56.8557	51.1881	35.9868	31.3329	9	2	0.00026987
1025	0.5236	334.995	0	63.873	72.8064	0	105.049	0	88.7395	0	0	230.261	221.116	232.146	197.103	194.264	225.651	222.413	167.184	189.437	9	2	0.00030183
1029	0.5104	336.044	0	41.1543	0	34.362	38.8932	0	0	53.4738	0	134.546	124.302	143.244	130.369	144.493	107.881	134.018	132.781	134.864	9	2	0.00030183
1040	6.4278	337.262	52.1404	52.5279	57.0262	0	33.2677	36.1434	89.9677	92.2994	90.8441	215.18	224.553	220.53	279.115	276.605	252.428	464.298	499.889	453.806	9	2	0.00034858
467	4.8034	340.116	596.501	597.867	573.414	370.587	349.248	392.082	492.452	451.895	456.772	2321.97	2280.67	2452.46	2143.08	2119.56	2056.63	2146.18	2071.19	2146.06	9	1	0.00034858
1104	2.2925	345.089	54.2959	39.1745	39.3806	35.7597	42.178	34.3427	40.5242	37.3813	42.0179	188.085	184.592	158.525	174.998	175.519	175.131	189.472	203.65	202.449	9	2	0.00034858
1105	0.8718	345.119	17.2795	18.6028	0	18.5341	17.7162	13.9923	0	13.1506	18.8978	58.7996	55.3779	65.1874	55.0916	46.2023	58.6833	65.4631	56.3867	53.4589	9	2	0.00034612
1112	4.0485	347.266	44.8556	33.8003	40.2426	0	13.8992	9.5152	25.8624	34.7568	23.9741	137.746	108.079	118.527	112.982	106.147	118.876	138.725	150.376	154.062	9	2	0.00034858
494	1.8734	348.106	8.6369	12.6297	14.3167	12.1494	15.5226	15.2993	20.5105	0	13.6881	60.6014	66.1457	59.7369	50.3815	60.1334	51.8507	59.9428	49.981	60.9448	9	1	0.00034858
1120	4.491	349.05	122.123	108.5	132.798	73.1656	62.9759	65.4559	61.1157	65.4108	71.8386	732.128	665.642	696.604	756.628	738.695	665.968	681.907	748.687	729.833	9	2	0.00034858
1132	3.4127	351.175	0	37.3765	0	0	36.8607	37.8141	34.136	0	42.2198	99.002	109.335	115.614	154.07	104.141	128.855	128.502	123.78	146.045	9	2	0.0003246
510	5.3481	354.159	38.5706	31.5441	51.8676	0	0	0	0	0	0	86.9424	103.098	88.8076	98.4372	96.0799	87.1304	97.2938	97.2061	100.4	9	1	0.00026987
1154	3.258	354.173	25.8313	31.0267	26.5699	0	36.1884	22.3666	41.1844	31.63	35.8644	152.638	184.268	176.985	205.948	202.46	197.585	231.163	186.415	193.314	9	2	0.00034858
517	3.7295	356.113	32.4313	28.2518	0	0	13.6643	0	0	0	22.3922	62.7584	57.355	66.868	58.8239	58.567	66.3438	57.8049	52.4399	65.4725	9	1	0.00030183
518	1.8722	356.115	15.9075	22.5497	26.2308	28.3544	0	24.7752	26.5982	17.0866	0	142.708	145.057	143.13	126.59	132.483	116.883	100.771	112.766	121.114	9	1	0.00034612
1164	4.5516	356.604	676.804	658.807	627.852	181.497	188.032	185.973	365.706	392.273	329.179	1908.66	1938.24	1940.28	1941.02	2092.05	1952.26	1909.42	1827.79	1959.32	9	2	0.00034858
1175	2.8769	358.146	56.452	55.2907	54.3661	45.1477	52.4508	48.2672	48.1611	37.437	46.5436	297.267	342.094	325.655	266.441	265.504	282.066	281.451	267.14	256.537	9	2	0.00034858
1176	3.5246	358.236	71.7043	67.7285	68.4272	67.3028	0	0	92.7436	0	87.9601	209.974	204.462	245.873	243.743	294.018	311.699	190.827	164.92	183.966	9	2	0.00033884
543	2.1404	362.086	0	18.8045	0	21.7448	27.2811	27.3554	21.4142	0	0	64.4	75.2305	70.7783	88.2999	65.4413	80.9165	65.0155	67.2216	64.6148	9	1	0.0003246
1190	3.487	362.098	31.7327	40.6602	46.803	22.6947	10.9905	11.2263	16.4483	0	0	192.452	159.35	142.349	106.12	107.441	137.256	171.391	150.789	148.462	9	2	0.00034612
1194	4.887	362.606	23.2035	23.6677	30.9118	9.9315	0	13.2424	20.0308	17.7587	27.0068	151.019	145.241	110.557	105.123	121.244	112.475	140.441	168.514	149.484	9	2	0.00034858
555	5.0465	366.132	86.0093	89.1633	108.256	55.4546	54.2332	55.7501	74.3535	82.5766	68.7506	571.102	556.126	551.227	458.358	454.276	420.61	417.435	469.34	461.401	9	1	0.00034858
556	3.71	366.144	53.2384	44.557	55.6487	25.004	22.6427	0	35.1587	38.2666	47.307	278.331	298.496	299.473	206.308	206.524	217.255	289.763	267.357	261.684	9	1	0.00034858
1230	4.4912	369.563	81.832	97.8656	104.373	45.937	48.4826	37.7136	42.0323	51.4634	39.1768	390.527	385.487	397.253	401.076	388.826	424.994	384.768	393.974	415.33	9	2	0.00034858
1234	4.1762	370.2	254.267	284.4	260.844	174.125	118.626	123.586	191.651	195.133	190.792	1186.5	1159.54	1040.68	912.385	946.33	983.51	863.731	857.19	872.935	9	2	0.00034858
1245	3.9533	372.12	63.5076	51.4016	71.1331	45.8527	42.7907	79.561	71.957	60.9963	57.9495	292.541	257.421	280.115	307.615	307.131	285.259	299.78	253.347	287.466	9	2	0.00034858
585	2.5383	376.07	0	0	15.0983	0	20.5524	24.0278	0	0	0	38.4674	46.617	55.0764	41.5792	41.8622	44.2077	48.1742	52.4124	45.098	9	1	0.00026987
586	2.234	376.101	89.2628	93.1379	110.361	88.3078	0	80.3631	98.8456	79.6727	101.328	466.865	492.402	458.019	473.229	488.384	457.427	394.941	438.139	459.057	9	1	0.00034858
1265	4.9573	376.109	102.371	86.7043	100.795	31.0331	34.9221	30.0197	64.9882	60.6052	54.4283	497.66	485.081	522.931	426.306	417.579	411.383	424.252	397.099	382.385	9	2	0.00034858
598	2.8631	380.125	17.8865	0	19.7852	14.4162	12.8934	17.4725	17.3832	0	19.231	62.6824	60.5677	89.3214	49.9627	60.037	57.398	49.5425	56.0924	64.4888	9	1	0.00034612
1291	3.4866	380.25	86.0094	89.9956	105.936	48.7682	95.7607	42.3024	167.053	140.131	177.96	403.147	412.019	417.388	668.953	710.997	611.809	468.242	466.275	469.999	9	2	0.00034858
605	4.3133	383.121	25.3136	27.9164	29.7201	10.5188	0	11.7517	12.535	12.8658	0	87.3233	77.1071	77.2217	76.0013	59.9503	60.7282	55.867	50.0024	39.664	9	1	0.00034612
1311	3.541	384.105	45.6122	0	0	0	70.3311	0	0	56.6782	60.1687	180.54	178.903	189.837	160.998	158.724	175.516	155.007	127.27	167.096	9	2	0.00030183
609	3.5185	384.107	58.6284	53.9691	50.2092	0	38.2645	58.5351	56.8452	52.8459	49.2578	260.062	242.226	262.678	250.349	254.772	238.036	245.531	239.333	249.407	9	1	0.00034858
621	3.1804	386.123	56.7599	85.3286	78.7881	60.6466	59.0417	62.2909	61.517	67.5255	56.8547	373.112	408.426	346.783	334.589	288.05	306.431	418.708	374.011	380.764	9	1	0.00034858
622	4.2254	386.159	106.006	89.4091	103.292	50.1149	50.7921	51.9601	67.2851	60.0931	84.9771	365.365	334.651	279.931	299.253	280.219	322.844	330.323	321.892	335.454	9	1	0.00034858
631	2.7637	388.137	56.1114	52.7221	50.7167	56.7249	46.3728	37.986	58.1878	55.9581	58.2679	249.486	253.189	200.845	220.188	260.539	243.806	223.662	226.239	236.964	9	1	0.00034858
1354	4.8588	391.114	398.257	372.758	391.394	0	0	61.7979	150.535	154.453	164.664	1337.8	1328.08	1324.87	1169.04	1173.53	1230.68	1278.04	1220.87	1310.75	9	2	0.00034612
1376	3.4872	396.223	202.826	206.676	198.347	132.874	138.704	95.5984	282.332	265.882	293.004	690.424	716.803	781.281	1113.88	1221.49	1170.77	790.225	769.26	834.561	9	2	0.00034858
1385	4.5534	398.63	62.4614	80.8021	62.4304	19.6105	0	0	44.5774	0	43.957	207.245	220.101	215.577	189.341	225.847	191.226	200.836	192.924	192.86	9	2	0.00033884
670	3.2509	400.175	24.8655	23.4803	24.9406	0	0	0	18.1934	10.0395	11.3796	63.4102	65.6387	71.7808	61.704	89.4661	66.3817	89.1336	89.0657	80.7575	9	1	0.00033884
1434	4.4943	406.197	26.8659	26.1517	29.6796	12.9648	18.1752	15.2365	29.7469	24.2435	17.0359	121.671	108.916	119.25	155.683	143.698	146.572	154.932	162.188	171.504	9	2	0.00034858
1439	3.0768	407.198	19.4512	30.0211	26.1907	23.7	16.3217	23.9987	15.551	0	19.7457	103.606	106.504	122.03	91.0089	88.9273	100.793	87.4395	111.901	87.6263	9	2	0.00034858
1448	3.419	409.105	103.905	115.804	139.496	85.3842	79.4798	64.9634	87.4281	81.3719	74.6151	704.126	732.745	709.323	704.665	748.68	738.844	602.429	631.518	635.813	9	2	0.00034858
1454	2.7953	410.083	0	19.1435	18.8519	13.9242	0	0	12.0154	0	10.5128	55.7149	64.4721	57.2553	85.8605	99.0929	75.5602	61.0735	55.4638	57.1057	9	2	0.0003246
1455	1.9547	410.134	0	0	0	0	0	13.7182	10.4404	10.8706	21.9381	46.6852	51.4546	42.5844	35.0057	40.3195	38.4241	50.1603	52.3749	51.4754	9	2	0.00030183
712	0.5298	411.012	21.2334	16.5012	0	0	0	9.1076	0	0	0	43.2746	51.41	53.7465	47.96	65.3768	46.6261	35.2501	41.5019	36.7835	9	1	0.00026987
1468	3.487	412.191	21.8142	30.8796	30.7507	0	16.8605	15.1191	32.518	43.7598	51.7069	108.951	103.538	109.115	145.843	192.451	182.311	106.638	112.494	127.367	9	2	0.00034858
718	4.4215	412.21	35.1033	46.0463	46.7579	24.4945	0	20.2372	30.1855	44.1699	24.8279	168.934	171.528	186.709	160.85	151.179	144.149	157.316	156.983	173.749	9	1	0.00034858
723	3.4905	413.243	19.1611	14.4009	15.9311	12.8249	12.6841	9.9496	11.5531	9.1492	14.1772	112.068	110.704	135.386	128.378	109.869	111.127	111.061	126.999	101.79	9	1	0.00034858
1481	3.6962	415.084	45.1005	45.0161	50.2357	24.6071	0	0	38.6298	47.6984	40.5145	268.168	280.919	298.004	202.265	204.445	219.198	256.733	270.15	249.433	9	2	0.00034612
730	4.1814	416.206	200.124	204.375	214.467	70.2907	90.28	64.0246	154.464	163.366	141.939	840.086	814.911	789.383	746.307	705.055	724.79	749.685	233.607	721.619	9	1	0.00034858
1534	3.4869	426.168	48.0044	41.8563	45.4288	26.6258	32.9263	23.2109	60.8878	49.4388	84.1176	154.001	157.874	172.914	236.852	314.679	304.983	176.54	188.693	154.745	9	2	0.00034858
1547	3.4871	428.161	601.021	633.772	582.625	462.774	483.127	445.178	857.214	781.089	823.85	2048.36	2191.44	2352.13	3674.38	3803.23	3544.29	2434.44	2486.65	2507.91	9	2	0.00034858
1554	2.2407	430.019	53.0823	69.4581	55.9194	43.4955	56.2445	35.6186	46.2542	58.3023	51.4962	223.766	239.933	257.77	249.465	235.584	240.56	229.8	223.945	217.874	9	2	0.00034858
1557	4.4945	430.305	50.9312	66.8063	71.4603	38.1334	47.5692	30.1389	68.1506	65.1785	73.7975	313.501	322.961	325.735	654.276	573.116	627.781	377.113	374.89	478.889	9	2	0.00034858
1622	4.4716	443.629	115.153	110.693	107.369	48.6848	0	44.3655	0	64.2479	72.9163	351.504	398.684	372.58	348.398	383.466	374.942	377.064	349.11	387.613	9	2	0.00034612
1637	4.5076	446.12	49.3721	62.7341	57.2628	38.1758	41.1906	34.9968	37.285	41.3583	45.0094	243.17	182.908	223.4	202.72	214.499	214.183	232.763	220.839	207.808	9	2	0.00034858
819	4.8504	446.202	17.8892	42.3645	0	26.6886	0	19.6413	0	0	0	68.5382	59.1403	84.4774	90.824	87.691	79.4229	70.7706	75.5806	90.5065	9	1	0.00030183
1662	2.4535	453.113	11.7322	29.0989	14.0452	16.0179	0	17.0608	15.1946	0	17.0919	64.4097	51.0165	61.3675	56.4542	56.7305	67.2627	70.7971	66.417	61.7106	9	2	0.00034612
842	4.462	456.198	101.886	105.164	111.64	60.5172	77.3593	64.2808	98.2917	91.3503	105.479	516.81	499.253	390.147	456.711	458.343	444.729	498.731	495.045	488.935	9	1	0.00034858
1684	4.556	458.12	64.7599	57.6948	72.962	60.0355	50.8476	58.373	54.2586	52.6814	50.9528	334.867	290.261	292.617	297.65	260.716	270.174	312.056	281.785	305.26	9	2	0.00034858
848	4.6856	458.146	0	26.2823	37.1096	0	0	0	0	0	22.3566	77.4576	97.6296	68.5267	75.2177	85.9722	77.9402	66.5012	78.2457	73.6679	9	1	0.00026987
1688	4.8587	458.337	22.8527	23.2815	20.4883	16.7623	15.3469	0	21.4765	15.2972	19.7263	60.5032	55.0583	56.107	89.5791	100.478	100.727	118.118	109.196	119.193	9	2	0.00034858
1703	5.1185	461.078	40.1024	40.7278	31.9211	22.0908	0	0	0	0	26.1806	137.554	143.078	139.435	111.152	107.935	119.029	114.856	170.179	180.923	9	2	0.0003246
1716	4.5006	463.149	14.1907	0	16.0286	9.6567	10.8722	15.4024	19.7576	17.1326	0	79.261	75.2485	73.4934	81.7866	70.8785	75.5006	85.1569	83.2359	88.1279	9	2	0.00034612
1720	4.4671	464.143	136.616	127.33	130.865	40.5697	58.1874	0	79.9592	76.5513	77.7112	392.156	422.47	462.338	369.449	401.539	374.222	399.433	365.404	382.426	9	2	0.00034858
1721	3.249	464.179	47.1344	41.714	45.5769	14.0515	0	0	34.7	40.9397	40.2364	251.49	253.455	304.303	207.585	220.911	226.727	243.756	242.806	248.765	9	2	0.00034612
864	3.2511	464.181	30.9115	33.7362	36.5984	0	0	0	31.0847	28.1813	36.6368	149.887	163.422	171.325	133.496	122.4	144.791	138.905	157.049	156.201	9	1	0.00033884
867	5.0514	466.058	13.2206	17.2764	17.3708	14.5081	10.3688	0	0	11.6253	15.1272	69.0991	70.6087	56.2342	52.6143	57.1579	62.2431	48.2667	54.1354	47.5175	9	1	0.00034612
1737	3.9659	468.172	104.694	103.362	110.283	54.1281	35.6334	0	62.758	92.5848	86.2205	442.419	406.385	395.162	434.946	424.127	374.129	357.917	398.38	409.477	9	2	0.00034858
873	4.0024	468.175	46.5856	51.4633	52.5816	34.8663	27.4922	0	40.3901	35.2309	0	139.43	155.572	156.345	167.959	157.52	173.811	143.784	134.721	152.177	9	1	0.00034612
1759	2.2404	471.044	74.3905	64.6023	55.3132	48.905	51.2222	60.7267	41.3892	46.4153	61.6456	258.569	273.738	247.907	243.871	249.81	279.814	236.882	231.535	206.714	9	2	0.00034858
1767	4.4749	473.226	165.028	191.966	210.582	110.16	96.8719	96.3179	97.1342	146.577	166.631	841.721	809.216	806.398	716.369	763.442	706.924	718.867	813.826	816.419	9	2	0.00034858
896	2.2296	476.024	0	50.6137	45.2694	33.7423	31.5923	28.5459	18.9105	25.196	22.6571	127.162	128.191	115.473	130.811	116.348	126.32	118.89	128.953	140.46	9	1	0.00034858
1795	3.4949	479.167	14.898	7.1936	8.0913	10.2209	0	0	0	0	3.4316	45.8671	34.9007	35.6502	39.9072	34.8386	35.1366	52.6981	55.3876	55.4095	9	2	0.0003246
1824	4.4949	484.224	21.7217	22.1494	16.0958	22.0433	10.1076	0	30.3759	27.9593	0	57.0775	74.9656	62.5185	120.267	101.09	121.892	87.4683	67.4007	77.7187	9	2	0.00034612
1829	3.7663	485.598	0	11.5998	12.0633	0	8.7075	0	15.1394	13.1646	15.7541	50.274	43.2207	44.7402	34.6732	31.6665	35.3743	52.4189	39.0125	50.92	9	2	0.00033884
1833	4.2419	486.115	0	0	81.6335	67.264	0	53.1565	74.4051	77.9246	79.4371	396.236	399.299	363.631	373.119	380.576	369.987	386.946	354.842	386.355	9	2	0.00033884
1836	5.1658	486.366	657.843	766.82	770.677	446.711	406.004	436.617	936.722	861.976	890.029	2084.6	2229.32	2284.17	3729.71	3737.1	3816.95	3729.18	3632.6	4050.38	9	2	0.00034858
1842	3.9555	488.132	270.327	253.834	271.886	222.657	195.819	212.688	240.72	239.565	234.687	1372.51	1409.72	1365.33	1363.97	1437.95	1386.51	1306.07	1326.42	1271.63	9	2	0.00034858
1843	4.5442	488.132	140.478	156.953	132.386	118.019	93.0881	107.556	110.922	118.278	138.912	565.29	613.075	631.244	493.496	552.857	539.619	565.835	528.913	606.646	9	2	0.00034858
1855	3.8776	490.055	0	13.0034	13.2573	0	0	14.2261	0	8.1085	16.0314	81.2415	51.3169	74.5491	61.5936	68.1102	68.7457	63.2812	61.2839	57.6161	9	2	0.0003246
944	2.5198	490.159	26.9496	24.9624	22.609	13.4786	13.6335	17.3137	20.8508	23.3315	23.9294	156.56	105.185	121.755	100.484	110.925	99.3724	109.692	104.777	113.48	9	1	0.00034858
959	4.688	498.213	33.2336	41.8456	43.1184	18.0016	25.1851	21.6065	0	32.7448	21.0257	133.721	125.371	133.977	107.987	124.525	129.056	139.285	141.31	140.021	9	1	0.00034858
1889	3.9658	499.169	28.4314	51.3506	36.1069	0	0	0	21.0237	0	22.2378	101.154	94.3287	92.987	128.252	113.779	105.949	96.0303	121.038	84.8326	9	2	0.0003246
971	3.2148	502.134	31.8774	54.4534	64.0943	0	0	0	0	30.3214	0	167.917	154.859	142.03	137.675	151.695	146.389	141.209	165.997	148.721	9	1	0.00030183
972	4.1918	502.168	53.481	66.2671	50.3738	34.9295	31.4178	33.4441	28.3868	33.7802	31.6316	246.514	217.641	203.111	191.769	159.727	211.496	187.963	203.402	181.767	9	1	0.00034858
973	4.4073	502.201	77.9136	86.1458	77.727	58.8946	0	45.1503	72.2332	75.6147	86.8622	359.922	351.324	335.38	307.79	319.477	313.919	360.818	384.432	366.272	9	1	0.00034858
982	4.0378	506.142	234.161	340.342	327.738	242.407	261.738	240.788	254.134	280.006	255.532	1752.6	1753.27	1626.32	1711.74	1705.94	1681.72	1675.44	1636.26	1621.09	9	1	0.00034858
1926	5.1659	508.349	38.0711	50.5577	56.5702	20.9239	13.5165	30.5112	53.1547	62.0348	62.3001	208.825	214.171	226.823	352.974	416.728	358.894	352.012	362.96	423.478	9	2	0.00034858
1929	3.4884	509.172	26.1813	23.5495	0	0	8.4974	11.6488	5.8177	21.4148	19.2836	80.295	100.683	109.344	104.106	91.4675	70.0168	114.252	92.3792	102.695	9	2	0.00034612
997	4.224	514.194	0	0	27.4558	0	14.7843	0	19.5818	24.0125	20.0568	65.2542	74.088	68.4301	55.0999	63.9927	68.0963	67.8372	57.6517	61.5276	9	1	0.0003246
1000	3.2298	515.184	15.2376	22.5606	0	21.9054	0	17.0316	0	0	0	81.9458	108.782	86.1537	63.5505	55.6104	57.0179	77.5595	74.3542	64.1771	9	1	0.00030183
1005	4.5291	518.147	54.2742	45.1843	53.3627	49.8336	0	56.876	39.3513	34.2375	35.7142	225.107	214.736	218.617	225.517	200.857	229.355	178.683	198.688	191.15	9	1	0.00034858
1963	4.6909	519.12	19.9753	0	0	25.591	11.764	0	0	23.5944	31.2167	52.9295	62.97	62.9513	68.1022	49.6878	63.3556	61.7856	60.6568	50.9129	9	2	0.0003246
1013	3.1829	524.154	0	21.8783	24.3852	0	0	21.4709	17.9424	18.5083	0	118.631	153.538	119.531	94.9985	80.3395	99.5347	76.2355	84.1061	80.8699	9	1	0.0003246
1980	3.4513	525.062	17.1938	21.6028	19.0859	25.1618	16.9218	0	13.2898	18.2465	22.7199	86.8191	93.0602	93.5062	80.5777	63.5786	71.9507	89.8138	75.0842	73.1425	9	2	0.00034858
1986	4.2419	527.108	0	50.3674	44.2885	0	0	18.0793	0	26.4728	0	131.238	131.446	129.56	112.144	90.9097	110.804	113.172	126.526	117.611	9	2	0.00030183
1987	3.6772	527.144	0	0	0	184.54	186.975	195.716	0	178.164	0	742.125	813.287	777.732	647.09	677.594	694.362	673.615	719.071	720.938	9	2	0.00030183
1035	3.6402	532.124	92.4819	0	0	0	0	71.8214	0	76.0536	88.9927	234.918	238.979	216.945	208.303	191.561	199.373	251.687	195.929	204.248	9	1	0.00030183
1049	4.2308	536.153	209.389	231.663	228.883	201.303	159.259	202.575	183.974	185.31	168.529	894.725	964.567	854.21	931.616	804.254	930.365	869.988	913.127	896.667	9	1	0.00034858
1055	2.89	538.206	16.5398	9.414	11.1812	0	10.0511	12.1259	10.8923	0	0	49.6874	45.7458	48.4817	50.5526	44.9724	50.0138	46.588	44.9417	41.033	9	1	0.00033884
2054	4.7008	542.2	602.133	649.123	648.67	302.822	344.133	368.176	419.644	467.744	425.747	3299.71	3143.48	3314.22	2739.84	2820.18	2862.59	2994.83	3105.19	3032.65	9	2	0.00034858
1064	4.6945	542.201	762.339	762.414	744.606	426.33	411.809	419.041	521.944	564.24	548.428	3196.5	3192.98	3256.6	2701.22	2849.59	2754.83	3065.17	3161.67	3026.57	9	1	0.00034858
2090	0.5222	553.993	17.1725	18.509	28.1523	0	0	0	24.3368	0	0	82.8005	106.995	65.5359	68.5219	80.7877	52.3705	61.5022	32.1054	61.3152	9	2	0.00030183
2108	4.6906	559.226	503.573	475.071	523.588	269.881	282.427	274.255	405.852	373.044	348.914	2243.3	2217.61	2307.7	2067.4	1960.14	2057.03	2075.78	2184.53	2173.92	9	2	0.00034858
1098	4.2149	560.209	110.447	100.993	110.013	36.1249	40.6387	36.8825	65.9534	70.5593	76.6134	467.058	543.729	540.125	498.062	476.631	504.494	481.536	518.307	433.139	9	1	0.00034858
2110	3.673	560.279	22.3376	0	17.5263	10.1461	0	31.0002	0	0	10.6643	86.7556	93.0432	88.5394	123.371	101.218	105.67	78.4324	72.1923	80.3586	9	2	0.0003246
1100	3.6764	560.283	88.3796	98.559	92.9125	64.1383	62.3348	50.7623	61.9752	54.5599	55.9103	417.522	419.802	416.738	491.209	516.457	486.291	346.501	348.674	372.35	9	1	0.00034858
1111	2.6171	564.169	22.3916	21.0154	20.7896	18.0001	21.4465	19.7801	0	13.3111	0	107.495	98.2664	104.163	39.5895	40.3379	37.7356	55.5877	67.5473	66.7584	9	1	0.00034612
1116	4.2198	566.173	51.8026	65.2635	64.4482	50.5502	39.7567	36.4918	33.329	46.3656	45.1993	334.02	329.291	330.206	356.624	346.202	353.521	302.079	341.703	338.387	9	1	0.00034858
2137	4.1461	567.235	14.6722	17.5962	11.9922	0	16.1812	17.2834	10.2146	0	16.61	77.944	96.0293	103.404	78.6506	88.9761	102.003	91.5439	62.3738	66.1813	9	2	0.00034612
1123	3.8399	568.216	211.132	220.703	247.686	129.794	146.577	150.864	161.865	152.526	145.898	1655.52	1680.09	1750.2	1531.92	1546.2	1513.27	1525.38	1467.97	1500.08	9	1	0.00034858
2151	4.9723	571.32	24.591	0	0	0	17.7152	22.039	0	0	28.5695	55.8133	45.4881	53.7672	47.5541	46.2672	60.8582	65.3293	52.5742	66.9395	9	2	0.00030183
1137	3.5269	573.315	62.4443	46.1354	54.7757	30.114	48.2082	32.0016	39.2686	50.4308	39.6104	376.99	401.715	379.856	462.575	451.962	430.151	354.343	361.589	339.182	9	1	0.00034858
2208	4.4963	584.116	10.4592	15.4726	0	0	0	13.3182	0	0	13.2693	51.4798	56.8892	35.2203	70.2102	30.3292	58.4094	40.2082	50.5379	44.8148	9	2	0.00030183
1168	2.884	584.21	93.1561	99.5134	96.3549	0	76.2802	78.5678	100.817	70.5461	77.7828	450.956	505.216	464.804	437.975	412.735	384.862	389.356	422.497	387.943	9	1	0.00034858
1179	4.2313	590.072	0	45.073	0	34.1887	0	29.4361	46.9581	43.2194	0	102.878	123.952	112.968	102.597	118.952	109.947	99.7674	122.54	128.542	9	1	0.0003246
1183	5.5087	591.291	0	0	19.7293	11.2631	0	22.2081	0	12.589	0	66.7822	68.7845	79.4299	65.5887	48.9756	45.1592	44.0943	43.787	41.1227	9	1	0.00030183
1184	4.5045	592.056	0	14.5783	0	0	12.0691	15.3274	0	14.912	16.1676	62.5059	62.0171	57.8149	51.5809	54.0657	44.0097	43.9677	58.1744	53.289	9	1	0.0003246
1191	4.2857	594.158	83.6376	77.8478	84.3127	45.8364	51.4566	51.3553	51.5184	52.5363	0	313.635	342.841	357.906	388.599	371.064	327.056	261.451	242.981	283.073	9	1	0.00034858
2240	4.6906	596.125	171.504	168.446	161.732	95.8722	96.9964	78.1667	121.503	103.356	136.831	659.766	664.307	695.577	578.021	608.479	611.506	658.975	626.775	603.873	9	2	0.00034858
1217	3.2515	603.286	21.3241	14.7367	24.1806	13.9783	13.2375	16.2025	13.7579	15.5601	0	58.844	83.8997	82.8444	62.4161	61.785	75.5881	50.4559	61.5011	67.8657	9	1	0.00034858
2267	3.2406	605.127	22.0811	17.4058	13.9447	0	0	5.6669	0	23.9744	23.3582	81.0828	79.698	76.388	64.0279	64.2317	90.5242	68.0984	87.2319	77.6317	9	2	0.00033884
1223	4.0696	606.066	31.3491	43.4692	53.4563	0	0	0	13.8641	32.1285	0	109.703	117.086	122.427	133.605	120.946	117.251	125.289	126.408	122.337	9	1	0.0003246
1228	2.5388	610.207	38.4065	29.4405	35.0883	24.2171	29.5303	18.5836	26.9174	28.1542	20.2122	137.231	148.958	146.372	125.564	116.478	112.174	110.311	117.508	121.37	9	1	0.00034858
2288	4.187	614.128	17.7265	48.3933	34.5725	0	18.2665	0	25.1792	38.3556	30.3814	223.757	249.66	238.73	197.894	202.339	240.266	213.375	90.1553	245.165	9	2	0.00034612
2289	3.6779	614.206	88.1477	53.4185	83.7653	50.8048	32.5797	58.9238	49.8579	44.9172	60.8584	369.089	378.14	418.122	486.944	507.593	481.299	344.728	351.866	310.36	9	2	0.00034858
2296	4.9599	616.251	362.965	351.034	347.314	105.949	107.915	113.072	249.213	247.008	248.357	2382.81	2359.06	2378.01	1984.26	1925.37	1944.54	1939.79	1946.91	1922.66	9	2	0.00034858
1249	4.9555	616.252	232.271	255.886	231.592	75.3098	78.5762	77.8196	165.132	170.185	153.034	1363.99	1460.02	1347.04	1162.94	1146.14	1091.41	1160.2	1014.93	1087.15	9	1	0.00034858
2299	4.5505	618.267	3150.3	3365.21	3393.22	993.886	848	952.872	1795.94	1799.82	1745.32	11110.2	11663.6	10352.5	10582.3	10468.9	12061	11210.4	11717.1	11040	9	2	0.00034858
1252	4.5601	618.27	2027.83	2108.36	2085.1	536.684	602.208	585.146	1149.6	1059.34	1257.65	6142.09	5887	6099.47	6553.35	6848.65	6552.18	6306.78	6687.69	4882.36	9	1	0.00034858
1262	4.1339	626.219	78.39	104.653	70.3649	44.3434	33.2158	42.5955	52.0762	48.1328	58.72	282.946	275.675	340.196	377.897	364.563	364.113	260.199	308.597	292.086	9	1	0.00034858
1265	5.9451	628.268	12.3562	11.0684	22.382	0	13.846	0	11.445	11.4321	15.4957	82.3017	71.5827	80.4636	86.1398	104.969	82.0291	48.1343	50.8538	47.1303	9	1	0.00034612
2339	4.0483	629.114	25.264	18.9536	0	15.882	0	16.6476	16.2422	12.0532	0	61.9686	72.9016	67.8525	64.6249	74.181	69.1393	54.6155	59.8154	54.3771	9	2	0.00033884
1277	4.8802	630.267	135.809	151.801	163.694	46.7948	49.2416	51.547	76.0532	72.1014	78.0167	775.993	720.911	715.712	710.08	662.504	663.523	835.924	795.7	817.422	9	1	0.00034858
1285	4.8602	632.282	88.3047	91.5303	96.7576	36.2531	0	0	47.2203	0	50.3702	395.469	410.185	423.288	382.805	356.603	389.688	367.023	391.26	375.649	9	1	0.00033884
2355	4.5442	635.294	641.792	683.077	592.6	183.948	193.137	164.028	337.206	336.603	310.602	2923.97	2992.17	2752.99	2899.62	2749.14	3029.09	2678.4	2615.53	2600.3	9	2	0.00034858
2359	4.6949	636.139	53.9463	49.2678	55.8425	33.4404	35.3536	31.6548	22.7534	44.7036	43.9505	198.764	182.071	199.382	159.559	155.882	168.956	169.656	196.702	178.753	9	2	0.00034858
2363	4.6906	637.148	329.307	359.286	290.25	182.412	195.764	192.905	211.774	244.578	226.564	1244.01	1233.36	1138.85	1080.45	1077.65	1081.16	1165.9	1103.27	1100.4	9	2	0.00034858
2368	4.5438	640.25	37.7686	31.165	14.8595	7.8004	3.272	5.0119	0	0	14.2904	95.0682	100.706	103.584	125.893	89.8599	88.421	105.248	91.6216	105.128	9	2	0.00034612
2380	4.8653	646.262	901.603	970.468	898.536	124.423	0	0	365.889	373.06	388.377	4204.2	4012.89	3977.57	3520.76	3421.98	3764.71	3896.64	3903.12	3861.51	9	2	0.00034612
2400	3.6814	655.222	40.659	48.0932	34.6622	19.0045	19.2754	23.6465	0	18.5893	0	81.1956	122.475	138.92	139.393	150.51	144.792	91.4438	109.724	90.8031	9	2	0.00034612
2409	4.089	661.139	29.6535	0	48.3664	37.1304	44.8691	39.242	40.3649	0	19.2161	164.122	162.518	159.131	197.828	183.424	169.964	163.71	144.778	89.6976	9	2	0.00034612
1341	4.4743	662.057	99.0365	87.6939	108.077	66.3382	48.8735	56.08	47.1235	48.1473	0	365.123	420.486	388.227	402.81	373.889	410.05	373.148	342.5	332.511	9	1	0.00034858
2426	4.8589	663.289	376.76	430.503	397.536	96.439	114.888	113.302	193.971	193.985	201.694	1427.61	1330.05	1345.02	1151.89	1183.2	1211.35	1238.33	1233.49	1240.42	9	2	0.00034858
1346	4.5535	664.273	286.061	259.443	247.985	89.0762	78.751	84.4446	163.438	183.797	151.549	1037.14	987.889	968.657	1062.82	992.808	1077.19	1086.2	1087.9	1104.8	9	1	0.00034858
1349	4.3265	666.219	23.5577	24.1363	26.6548	0	0	5.8137	0	11.8447	0	67.9567	55.544	69.8362	86.9807	71.5264	81.5824	56.3943	76.9037	60.2	9	1	0.0003246
2429	2.5179	667.082	39.5153	55.3123	52.181	25.5319	30.1743	21.9501	32.9084	31.3743	16.2686	240.893	254.736	250.962	250.778	218.621	196.549	206.161	198.464	191.393	9	2	0.00034858
2434	3.5979	668.138	26.5919	30.4846	35.0794	26.1956	25.6424	20.6494	26.2234	21.0282	17.4887	212.934	228.786	211.536	211.738	257.582	204.159	209.424	198.752	247.966	9	2	0.00034858
1351	3.8548	668.139	59.9189	50.7155	63.7527	0	49.722	50.0335	49.0085	54.475	44.4655	305.69	315.145	322.899	270.646	277.066	282.085	276.344	323.472	264.682	9	1	0.00034858
2436	3.487	669.201	49.9388	42.6383	48.7715	44.8972	60.1578	0	73.5469	88.6223	103.948	333.258	357.647	378.732	658.51	731.125	775.491	422.431	462.847	407.595	9	2	0.00034858
2437	0.5211	669.985	20.8892	31.5999	30.745	0	0	31.45	18.4073	0	0	121.88	126.613	129.537	129.955	40.1028	130.905	109.834	112.48	109.178	9	2	0.0003246
1361	2.5388	672.06	0	14.5021	17.4078	22.284	15.5315	13.2655	16.3276	13.7587	0	112.337	101.037	110.223	88.3971	97.2328	79.5835	85.9247	90.0005	110.035	9	1	0.00034612
2441	4.5442	672.187	232.074	237.481	263.89	63.55	76.1843	67.8922	144.042	132.155	173.948	992.032	1010.45	914.925	1034.47	1043.71	1129.69	985.471	969.437	970.332	9	2	0.00034858
1363	4.5975	674.171	32.3316	26.3216	25.3957	0	0	0	0	21.0733	0	57.6861	64.6874	54.5725	61.8037	47.8617	49.0718	70.2239	64.7143	64.7626	9	1	0.00030183
1371	3.2009	677.995	36.1365	0	0	0	16.8857	0	27.7662	0	31.6315	124.49	53.7471	56.7188	109.028	88.579	51.4567	84.8691	115.251	111.975	9	1	0.00030183
1372	3.1933	678.025	0	37.0508	48.9994	0	0	35.4028	29.6295	40.1443	0	184.731	130.805	192.862	109.028	101.064	119.195	126.517	172.153	111.975	9	1	0.0003246
1376	3.8257	678.142	241.678	258.772	306.154	101.81	254.141	257.346	176.936	0	69.4752	1614.16	1692.28	1489.27	1620.64	1691.32	1729.12	1352.41	1487.58	1464.76	9	1	0.00034858
2465	3.4201	682.246	30.363	28.2409	29.7473	12.8341	0	0	19.2406	30.4929	21.9484	146.754	150.101	143.84	137.124	141.551	172.743	127.899	140.438	113.465	9	2	0.00034612	Pinoresinol-diglucosid
1404	4.8672	692.269	651.609	648.086	640.278	103.735	106.196	110.668	286.31	262.55	278.07	2348.62	2322.72	2253.03	2128.78	2073.01	2097.43	2240.57	2273.46	2253.04	9	1	0.00034858
2497	4.4863	697.098	48.5886	34.4461	19.8556	29.7307	20.6307	17.9049	0	47.6706	39.3109	159.965	154.951	175.978	166.619	164.631	169.855	159.451	154.545	160.329	9	2	0.00034858
1416	4.8814	698.259	16.9598	20.6111	12.5546	8.9953	18.1758	0	0	7.8868	0	38.4671	54.1358	58.9684	55.1671	47.8832	25.7138	43.7758	43.1148	60.2563	9	1	0.00033884
2506	3.4128	699.272	53.7481	36.9967	49.7798	35.5395	27.839	31.6606	27.0304	0	35.6942	258.303	276.041	240.283	278.186	272.05	229.68	231.673	227.893	231.93	9	2	0.00034858
2535	2.5179	708.109	34.4456	21.676	0	21.2441	19.6239	18.5111	18.6913	6.076	22.8722	124.335	122.479	120.755	122.469	95.3867	101.781	100.749	96.047	92.0355	9	2	0.00034858
2538	2.4921	710.186	0	14.8902	14.3958	7.922	11.1615	0	7.9883	11.9287	19.73	105.842	98.6937	85.6141	61.7255	87.3117	94.8822	80.9476	93.3386	91.4554	9	2	0.00034612
1436	4.0629	710.265	58.8079	53.4465	21.163	19.5376	0	32.4233	51.3307	0	37.0594	186.071	177.032	194.788	132.892	114.784	155.217	144.329	155.068	142.985	9	1	0.00034612
2539	4.9601	711.195	77.1633	78.9648	92.9122	29.9433	29.8855	26.5629	59.4499	59.4435	77.3267	484.466	501.782	494.42	429.815	381.539	438.546	432.304	395.404	421.865	9	2	0.00034858
2540	4.5442	711.216	73.53	69.8898	58.3652	28.0687	0	16.2971	41.7757	39.8719	37.5927	202.481	226.447	205.924	218.721	224.881	182.82	227.459	198.558	229.832	9	2	0.00034858
2547	4.5442	713.213	1119.66	1176.34	1170.76	343.448	326.189	342.735	664.298	671.399	705.953	3726.92	3727.62	3629.59	3801.21	3340.14	3606.14	3646.29	3236.67	3484.94	9	2	0.00034858
1447	4.877	714.248	0	32.3931	25.7838	0	0	0	17.2499	0	0	67.9562	57.5398	60.9814	66.2811	53.6349	65.5367	81.4834	59.8579	60.4612	9	1	0.00026987
1448	4.9594	716.177	60.8835	52.7723	54.7664	24.4485	20.4159	24.3862	45.2115	45.7305	41.9313	215.22	215.101	220.799	197.21	203.673	187.296	185.27	178.634	190.641	9	1	0.00034858
1452	3.5294	719.249	11.8128	17.3609	10.6967	14.4743	0	0	9.8299	11.4137	8.2235	56.0783	59.1054	44.0736	53.2191	41.1245	65.5787	51.639	42.7268	33.8734	9	1	0.00034612
2569	3.4881	722.115	27.0954	31.7885	33.9223	21.371	29.9079	0	0	28.0649	24.5108	136.994	133.369	142.682	111.268	128.903	109.522	135.306	122.938	117.059	9	2	0.00034612
1462	4.1386	726.146	27.3218	17.0494	19.9745	0	11.3696	0	17.1357	15.4184	26.1169	70.5295	63.0483	92.9441	85.6332	88.1055	76.3439	62.8781	65.6004	66.1254	9	1	0.00034612
1464	3.9459	726.276	24.0689	28.6962	0	27.902	31.7601	0	23.1696	30.7247	20.3665	108.112	116.007	91.5468	102.133	81.0965	80.8297	70.4189	88.396	82.3783	9	1	0.00034612
1472	3.4095	728.251	213.088	202.88	213.521	160.972	151.586	166.616	140.873	154.314	134.163	1499.71	1452.63	1518.68	1639.87	1526.51	1618.72	1321.91	1252.23	1295.01	9	1	0.00034858
2601	3.4128	735.156	19.0399	12.6633	0	0	11.0769	16.7164	12.1342	22.4669	0	70.7818	86.2134	103.932	99.8535	98.8437	88.9805	86.1456	87.1842	84.0831	9	2	0.00033884
2616	4.8675	741.209	282.77	262.082	251.845	45.0161	38.9599	42.1408	116.217	116.963	126.754	975.433	899.373	929.91	817.843	841.557	879.481	896.349	925.986	862.613	9	2	0.00034858
2624	4.0491	745.136	23.3314	14.5791	0	0	0	36.8078	26.2286	18.6574	0	86.4224	92.7907	108.223	93.7532	65.0487	76.2828	81.6348	62.1259	83.5453	9	2	0.0003246
1508	4.8651	746.188	137.92	0	132.587	20.5402	33.8451	30.5678	71.742	65.5533	71.1406	392.476	422.742	397.22	424.927	349.974	377.377	428.887	399.019	422.153	9	1	0.00034858
2627	4.8771	746.204	0	44.3484	36.7576	0	13.7326	0	0	0	14.362	98.7748	85.477	97.7894	77.4127	90.256	93.4571	89.6204	93.5056	81.0092	9	2	0.00030183
2643	4.9574	757.202	41.9406	30.6685	34.4986	0	0	18.6395	0	0	24.4612	152.816	153.445	152.444	134.198	113.393	114.326	114.357	119.933	118.666	9	2	0.0003246
1522	4.3008	760.256	21.6036	27.3418	0	22.8232	27.3784	0	25.1937	0	0	114.929	117.771	94.5337	98.5359	132.054	117.89	112.375	102.805	100.798	9	1	0.0003246
1535	3.8523	768.062	27.1531	30.0338	0	0	13.8962	11.3765	17.3944	0	11.9427	79.1963	63.6732	83.1723	66.5269	75.3699	79.0454	74.7787	68.8124	71.5306	9	1	0.00033884
1536	3.4048	768.12	0	0	12.1534	13.9855	0	16.26	0	20.972	0	60.5287	63.1796	67.1904	71.4335	65.0066	57.7993	50.8142	55.7285	66.2537	9	1	0.00030183
1548	3.8382	778.066	47.296	52.1981	62.8798	49.601	49.8765	48.8128	0	0	0	182.745	201.517	201.191	188.325	208.931	202.842	154.042	181.447	185.243	9	1	0.00033884
1549	4.8606	778.214	55.8944	60.3391	47.5925	16.9872	25.932	0	0	18.6811	30.2796	202.724	164.15	187.707	223.065	187.244	192.45	175.824	167.191	161.323	9	1	0.00034612
2678	5.1659	783.468	14.4935	21.2679	8.6119	6.411	0	13.1646	12.3462	0	17.1544	27.9578	51.2304	56.3992	91.822	96.3062	97.1852	103.025	96.6768	105.268	9	2	0.00034612
1557	2.8907	784.059	26.7602	22.9323	0	13.1754	15.3521	12.8073	16.7502	10.5459	0	72.9077	62.8387	70.055	62.411	62.865	62.7993	53.8347	47.3419	46.749	9	1	0.00034612
1563	5.5069	788.214	0	21.3312	0	19.3191	0	0	10.7109	21.6777	18.6284	52.4682	65.7385	63.914	51.1724	59.9333	55.0473	49.7746	41.8853	46.8062	9	1	0.0003246
1564	3.6765	788.29	12.4994	0	0	13.6726	10.2505	15.3059	8.3854	0	10.1876	38.5781	44.2106	45.0907	70.5684	65.4937	65.9306	44.4574	32.4314	41.4825	9	1	0.00033884
2687	3.9494	790.145	0	14.7316	0	11.8469	0	20.5129	0	0	0	38.5516	43.3989	61.0589	30.8157	71.1434	26.2503	36.472	58.199	49.3325	9	2	0.00026987
1572	4.8045	790.302	39.5691	31.2794	39.1858	13.4903	12.4896	15.0298	20.6474	25.8177	29.5384	163.855	161.955	188.451	133.063	126.411	129.766	129.595	140.952	110.353	9	1	0.00034858
1574	4.8717	792.197	58.4343	58.5034	57.3722	9.5711	0	0	23.4017	0	0	150.974	151.672	153.799	164.038	153.07	144.058	152.69	153.578	140.166	9	1	0.0003246
1576	4.4466	792.317	430.993	372.453	444.524	149.464	148.134	150.294	246.859	240.264	230.874	1722.44	1792.79	1667.16	1507.59	1568.62	1509.46	1584.47	1557.56	1671.53	9	1	0.00034858
2691	4.4759	792.32	425.509	393.272	397.981	149.687	135.602	165.661	253.203	230.286	208.548	2096.3	2127.39	2144.83	1893.91	1863.51	1843.96	1985.6	1868.63	1948.57	9	2	0.00034858
2696	4.4903	798.03	0	37.2534	31.149	19.2981	25.7698	22.9219	0	28.8659	15.9758	80.731	99.6569	89.8027	89.0969	97.503	110.827	73.8502	96.3362	84.3038	9	2	0.00034612
2698	3.9549	798.194	31.6049	33.5514	21.2429	0	23.4884	16.1908	0	0	23.8374	137.661	135.613	146.583	147.472	106.672	123.546	142.953	132.976	136.054	9	2	0.00033884
2699	4.691	798.243	11.6764	18.8786	0	13.794	0	12.1233	6.5369	19.1266	18.8739	75.879	100.244	92.7702	65.6299	86.2769	92.662	84.6276	90.8452	70.3129	9	2	0.00034612
2702	4.2419	800.217	25.7454	30.136	21.4678	18.9381	10.6786	20.1897	27.768	18.5384	22.2837	125.556	111.564	113.284	136.761	107.606	120.107	96.934	106.559	99.1808	9	2	0.00034858
2715	4.4764	809.343	75.72	101.981	93.2762	27.7012	29.9581	38.1301	66.6541	51.8545	49.7711	348.717	313.987	327.212	259.451	283.491	258.533	322.463	282.49	307.366	9	2	0.00034858
2717	3.7679	811.092	29.9338	49.3661	35.4265	37.8647	0	27.9013	18.1902	0	18.9174	168.085	170.766	182.446	196.257	187.441	179.077	141.885	140.484	144.7	9	2	0.00034612
1606	3.9828	812.274	44.7072	39.8184	57.0252	0	35.6753	0	0	39.0416	42.961	168.186	174.698	183.453	146.959	147.212	173.477	193.263	194.537	179.455	9	1	0.00033884
1607	3.8583	814.068	14.8139	20.1741	22.0841	15.9618	0	21.3718	0	23.1921	14.143	61.3462	85.4144	73.0748	65.8761	73.0913	72.4102	68.5925	69.9141	81.9578	9	1	0.00034612
1611	3.2505	818.388	26.8335	21.6112	22.956	15.4394	21.0162	12.8111	10.0998	19.549	0	74.0444	79.7938	88.4133	88.7202	78.625	89.966	62.8579	63.536	63.2715	9	1	0.00034858
1628	3.4089	828.176	63.3006	64.186	59.7332	40.0991	34.5323	34.6838	48.7043	39.1029	27.1851	276.673	277.644	281.961	282.872	304.209	260.724	258.298	234.064	256.509	9	1	0.00034858
1637	4.5382	833.418	60.3894	80.5488	61.3709	19.4558	21.1263	16.8039	48.0863	48.5909	42.7557	297.344	341.41	344.774	457.345	452.666	464.247	382.691	367.862	384.336	9	1	0.00034858
2747	5.1661	837.386	0	19.1928	0	0	0	9.4884	8.8015	18.766	18.9311	26.1002	25.2486	38.6813	53.0149	71.343	73.2458	59.6224	59.875	76.919	9	2	0.0003246
1642	3.9989	840.269	27.9337	17.5794	32.3909	0	0	0	22.1848	0	0	65.0684	72.201	61.134	61.0237	67.9084	51.8692	65.0823	72.5823	61.5335	9	1	0.00030183
1649	3.9547	846.219	318.809	342.363	302.51	240.146	244.136	232.945	273.989	258.782	248.542	1682.52	1643.27	1725.08	1653.28	1658.19	1676.93	1700.61	1770.16	1745.51	9	1	0.00034858
2757	4.4753	846.234	75.085	97.4573	0	0	34.765	27.1247	53.9705	57.1861	43.6156	366.561	348.799	356.547	311.93	303.332	312.082	295.742	316.984	328.396	9	2	0.00034612
1668	3.9062	862.288	26.1886	29.4333	0	21.8527	23.3711	35.6996	21.8697	41.1546	27.5516	252.028	234.36	223.37	239.857	251.329	240.135	185.155	176.694	212.336	9	1	0.00034858
2773	3.9553	863.252	50.8105	56.946	46.2517	30.8425	0	38.593	0	27.9423	38.889	214.492	249.561	216.528	214.711	221.544	220.612	216.454	214.191	198.961	9	2	0.00034612
1672	5.0431	866.389	28.7385	24.5183	21.6856	0	0	0	11.0836	12.4418	0	110.139	79.8109	108.933	47.4964	70.6095	78.1332	52.7984	50.4193	55.5728	9	1	0.0003246
2781	3.673	872.308	0	23.5627	0	6.4239	14.1722	0	0	8.8955	15.1925	73.1575	91.406	96.1994	64.5762	37.7768	42.5994	73.1537	52.2278	60.141	9	2	0.0003246
1678	3.996	874.249	40.969	40.3505	35.0346	32.4465	0	0	0	30.348	32.2334	152.372	167.031	155.681	150.844	159.043	143.546	169.139	138.427	139.79	9	1	0.00033884
1683	3.9349	876.237	37.0677	44.6924	26.5182	0	24.9935	21.5005	53.4011	33.5563	26.8387	185.44	176.02	186.824	216.678	190.415	188.639	185.985	191.329	197.333	9	1	0.00034858
2792	3.7669	880.169	28.5073	0	34.986	0	0	15.7067	24.6135	13.2178	0	98.0917	80.3956	118.799	70.8821	58.6683	55.3734	88.7538	99.369	85.5587	9	2	0.0003246
2797	3.4128	882.094	22.9842	26.4046	30.8549	20.463	0	29.7336	16.5682	22.0022	15.0896	130.657	154.751	146.375	153.714	172.122	130.954	114.493	137.126	124.684	9	2	0.00034858
2810	0.5982	894.074	0	53.3897	66.5469	24.4678	0	0	0	35.0058	0	84.8679	80.9631	93.7707	94.8746	97.3821	104.814	86.2807	94.7283	94.3276	9	2	0.00030183
2812	3.4873	897.36	0	22.5827	13.5581	0	12.389	10.0948	14.8918	10.6613	0	84.916	100.169	100.558	75.5507	78.7338	82.1994	78.2773	93.34	69.1063	9	2	0.00033884
1704	3.9698	900.137	26.9411	0	0	0	33.4647	0	0	20.9862	27.0653	106.509	72.6021	76.8055	103.533	103.867	109.971	105.513	87.0662	114.82	9	1	0.00030183
2815	3.9675	900.14	112.613	110.652	138.225	91.0122	109.183	86.1292	91.7438	102.717	111.242	501.003	476.846	506.7	530.948	562.88	516.979	520.988	524.111	552.098	9	2	0.00034858
1709	3.8761	908.327	21.2512	15.0263	24.6665	16.3249	18.3834	13.7232	13.2483	6.9853	24.53	129.728	123.159	145.78	126.527	128.645	136.753	125.849	110.708	97.6647	9	1	0.00034858
1715	3.4956	926.336	45.3961	41.308	40.3917	31.6894	30.5552	30.3132	29.2477	31.4248	34.092	240.288	268.334	236.869	187.287	182.378	182.673	217.075	179.066	208.456	9	1	0.00034858
1717	3.4122	928.099	27.8654	37.6479	28.6728	23.0532	19.5672	23.6357	19.9812	29.4376	0	142.049	169.501	146.333	176.993	148.575	161.494	129.74	119.296	126.354	9	1	0.00034858
2838	4.0492	928.168	34.4989	0	0	10.8902	23.5828	16.4812	15.9124	31.8176	27.4206	66.7525	97.4656	115.901	74.6235	77.4368	86.974	67.2733	67.6486	94.5347	9	2	0.00034612
1719	4.5334	933.343	8.1254	23.216	17.1141	9.6876	9.9021	4.7111	17.7116	0	17.5827	67.4204	49.5143	54.1837	96.2946	73.001	88.5162	68.7593	59.5847	73.8291	9	1	0.00034858
1724	4.873	938.121	0	28.1458	46.835	13.2885	11.5141	0	22.0342	27.2022	26.248	94.2531	95.9792	105.618	87.7885	107.09	93.6443	84.4093	99.6213	106.564	9	1	0.00034612
1751	3.9921	990.261	63.1574	62.4372	62.1592	46.3458	55.3453	50.3733	52.2197	49.7146	53.2339	238.953	235.162	267.841	223.975	212.292	237.875	253.133	242.968	237.588	9	1	0.00034858
1753	4.4354	992.166	32.5015	41.4029	0	18.7342	11.0953	0	22.7572	0	0	76.2584	74.361	75.4382	58.6362	78.4391	80.3239	74.4004	77.9288	79.4905	9	1	0.0003246
1757	4.7775	1002.42	35.9919	27.2872	38.8469	7.8635	6.9988	0	11.5342	11.7021	11.9736	97.7324	93.1462	103.911	75.6313	71.1443	71.2764	49.4225	50.0122	56.2145	9	1	0.00034858
1777	3.4909	1043.44	34.4582	20.1515	31.4041	18.1993	24.898	25.9694	71.9775	52.1534	72.5623	121.332	145.451	122.565	376.204	344.444	356.932	134.554	107.502	126.4	9	1	0.00034858
1784	3.9625	1058.36	41.3222	36.4087	41.7059	37.1412	33.4589	33.7522	30.4303	40.8636	51.0978	183.155	213.187	224.051	197.358	187.931	190.019	194.296	180.101	203.029	9	1	0.00034858
2936	1.7822	1076.33	10.1266	20.267	9.1139	0	19.2405	0	9.1139	5.0633	7.0886	52.778	64.1877	63.137	66.522	62.7984	58.9116	56.26	59.6541	50.4259	9	2	0.00034368
1796	3.9697	1084.3	15.6571	0	15.4191	12.5566	10.3337	0	20.2986	8.9399	17.2027	89.4933	91.2136	98.2574	85.91	100.627	103.337	79.1784	76.8168	66.8401	9	1	0.00034612
2940	0.5948	1094.08	27.0614	0	0	0	17.091	0	23.0319	22.9939	0	80.1829	82.8355	93.7552	94.4373	98.341	104.674	62.6603	56.9747	85.3328	9	2	0.00030183
1804	4.576	1105.41	33.7211	0	39.3825	7.1414	3.9985	0	11.5011	13.02	23.496	87.0802	85.8353	76.5327	69.7021	76.6212	65.0418	73.7483	82.5105	78.6215	9	1	0.00034612
1807	5.0236	1116.51	14.7449	23.9383	0	6.9969	0	0	8.119	8.6114	7.5949	79.04	94.1141	87.5552	71.4967	53.1632	68.9722	55.7175	59.557	40.3221	9	1	0.00033884
1809	3.945	1118.35	0	10.677	10.5447	2.6132	0	10.948	10.013	9.0229	0	45.593	51.8151	52.1975	48.2044	56.327	36.478	36.8453	26.1796	39.8831	9	1	0.00033884
1831	3.947	1186.3	71.5036	67.2134	69.9797	49.7029	24.8047	57.843	56.2603	53.9555	48.0505	295.881	304.104	277.825	260.315	240.929	259.85	281.211	264.01	272.052	9	1	0.00034858
121	0.5461	135.065	0	0	0	0	0	0	106.51	138.889	119.861	473.899	450.969	524.569	357.785	423.552	342.145	455.064	427.11	439.065	10	2	0.00026987
414	3.8676	218.094	16.3267	23.3347	18.9102	18.1011	24.6107	12.4859	17.9323	19.2375	21.5678	437.756	481.548	458.929	372.491	366.718	379.353	380.457	366.697	376.059	10	2	0.00034858
420	4.4937	219.099	0	0	0	0	0	0	0	0	0	0	53.8759	37.3677	56.0131	43.4122	57.6805	60.0943	57.5386	56.1539	10	2	0.00048328
427	5.6833	220.148	0	0	39.0292	0	0	0	0	0	0	77.2351	67.8057	74.3047	82.7615	105.035	77.1659	70.0443	73.384	65.622	10	2	0.00018248
166	3.4902	226.123	19.6348	0	0	15.8241	0	0	0	0	0	49.3406	56.7191	45.209	37.4663	37.2454	49.7047	58.3528	68.7028	65.3427	10	1	0.00022935
488	4.0996	234.089	12.3324	0	16.503	20.4484	0	9.1576	0	0	9.6488	106.266	110.424	105.172	119.737	122.178	104.994	124.877	98.3852	101.471	10	2	0.0003246
496	3.8727	236.097	36.7116	52.8807	26.7748	0	0	0	31.8674	31.0766	34.2277	256.907	266.759	280.542	220.106	257.303	249.084	235.918	236.092	207.419	10	2	0.00033884
531	2.255	244.128	0	0	0	0	0	0	0	0	0	195.041	181.782	180.363	97.0085	97.4333	111.885	0	83.0329	60.6943	10	2	0.00048328
538	0.8569	245.138	0	0	0	0	86.2471	0	0	75.3269	0	225.847	229.883	251.532	234.661	243.662	251.47	229.34	233.557	238.457	10	2	0.00022935
543	5.6832	246.59	0	0	0	0	0	48.7161	0	0	0	53.3861	62.5852	57.5287	70.669	62.7787	76.366	78.5549	57.2764	61.7009	10	2	0.00018248
572	1.6888	251.101	0	0	46.3775	0	0	0	56.647	0	0	177.834	156.179	200.509	252.25	223.321	178.125	203.982	166.379	190.132	10	2	0.00022935
611	1.8807	258.998	0	0	30.515	0	0	0	0	0	0	46.9395	59.71	52.1623	73.0392	55.5425	68.1312	66.4636	56.5972	61.5517	10	2	0.00018248
660	4.4876	268.576	0	14.6648	9.0049	0	9.2624	0	0	0	8.5244	81.9076	67.5991	98.5801	101.492	96.6084	98.8758	102.068	118.041	115.55	10	2	0.00030183
266	4.831	270.116	0	0	0	0	0	0	0	0	0	50.1188	59.6476	33.7341	60.3251	66.4635	62.6313	50.06	0	42.5222	10	1	0.00048328
696	0.6943	277.038	0	0	114.232	0	0	0	13.0134	0	0	350.72	359.454	357.867	183.403	174.371	221.528	205.861	205.848	226.642	10	2	0.00022935
730	3.4128	282.602	0	0	0	0	0	0	0	0	0	222.364	234.503	260.688	187.039	219.083	187.753	184.78	212.593	192.1	10	2	0.00013311
763	4.4937	289.09	0	5.659	0	4.1373	0	3.3993	8.1722	0	0	74.4516	108.089	99.8372	84.1585	76.1942	100.557	119.634	114.174	105.54	10	2	0.00030183
812	1.6895	298.109	0	14.6803	0	0	0	0	7.3197	7.5953	0	83.1064	87.7121	79.4773	52.5517	76.1676	58.9177	86.0287	79.5956	70.1244	10	2	0.00026987
850	0.887	306.075	0	0	0	0	0	0	0	0	0	614.072	643.574	657.448	512.257	660.562	608.762	703.096	723.759	613.244	10	2	0.00013311
854	0.363	306.453	24.8056	0	0	0	0	0	0	0	0	77.1355	42.0493	46.2859	54.2242	40.7981	39.7321	56.756	36.8068	64.0369	10	2	0.00018248
866	5.7007	308.199	0	0	0	0	0	0	0	0	0	187.739	184.581	0	288.367	244.738	221.486	246.183	259.589	271.59	10	2	0.00048328
941	3.6964	320.137	64.7637	66.0984	72.0414	24.7659	29.3208	13.4941	45.5189	46.4283	51.3189	573.919	572.298	566.316	419.821	451.339	429.955	512.644	531.809	513.72	10	2	0.00034858
942	3.0351	320.164	0	0	0	0	14.4068	0	0	0	0	35.8174	39.4685	38.9148	49.505	43.8786	39.7081	61.5844	50.5117	57.511	10	2	0.00018248
946	0.4252	320.944	0	0	0	0	0	0	0	0	0	39.8433	27.1631	56.4196	57.2616	48.3004	64.1091	39.8994	41.5819	40.6456	10	2	0.00013311
1007	3.0803	331.441	0	0	0	0	0	0	0	0	0	50.1052	54.4725	63.4863	57.172	59.1021	62.4083	0	59.9346	63.8795	10	2	0.00048328
1022	2.2536	334.118	0	0	0	0	0	18.5022	0	13.1246	0	68.4524	68.2642	72.2029	53.217	54.8507	69.6849	79.7753	61.1669	81.0533	10	2	0.00022935
1030	4.2419	336.062	0	0	0	0	0	0	37.9006	50.1114	37.1044	127.996	128.644	142.274	150.098	135.179	147.874	153.358	162.159	160.542	10	2	0.00026987
1068	0.5192	341.156	0	0	0	0	0	0	290.22	0	0	645.083	614.156	536.337	431.953	427.275	426.156	358.921	284.399	326.724	10	2	0.00026253
495	3.4948	348.13	18.5556	0	0	0	0	0	0	16.0711	0	67.7991	73.915	59.1418	51.1906	56.3118	58.2432	70.9896	67.261	79.5552	10	1	0.00022935
1128	0.684	350.026	0	0	40.6408	0	0	39.9203	0	0	0	85.8591	83.8793	102.068	59.0872	55.0016	44.4141	118.941	104.64	98.2946	10	2	0.00022935
501	4.017	350.151	0	0	12.3637	0	0	0	0	0	0	55.0828	81.6632	50.8195	53.3737	62.4543	65.4759	71.6589	63.2527	73.1158	10	1	0.00018248
1139	3.5974	352.087	54.3281	0	0	0	34.3148	0	36.9355	39.6247	0	186.652	168.563	176.394	162.956	166.954	176.698	158.712	162.323	159.988	10	2	0.00030183
1147	0.5962	353.09	0	0	0	0	0	0	0	0	0	76.8688	190.877	74.4233	69.1607	97.8201	72.6418	51.3933	71.1191	62.0195	10	2	0.00013311
1151	3.971	354.111	0	45.3287	0	44.7878	52.1998	0	0	0	0	339.434	325.209	344.264	312.177	335.242	332.668	304	313.288	296.04	10	2	0.00026987
1162	4.8741	356.126	0	36.5752	0	0	0	41.7386	0	0	0	111.62	89.7504	112.016	156.298	166.962	169.978	196.457	192.906	177.263	10	2	0.00022935
1167	5.9228	357.123	0	0	0	30.0814	0	0	0	0	0	84.5797	90.8647	92.4314	74.6739	89.1623	97.4	71.0458	68.7576	71.8212	10	2	0.00018248
546	3.901	362.159	29.398	0	0	0	0	0	0	0	0	58.6882	55.9655	55.1899	45.9256	52.4886	55.6829	58.7757	52.0933	50.3351	10	1	0.00018248
1206	3.3212	364.588	0	0	31.4533	0	20.1661	0	0	0	0	104.208	85.4197	95.2886	99.2625	104.32	95.5444	111.186	100.43	100.237	10	2	0.00022935
1246	3.4598	372.126	0	0	0	0	0	23.7806	0	0	0	101.035	114.834	105.43	95.4625	104.822	131.407	119.54	102.601	115.71	10	2	0.00018248
1314	2.8603	384.237	35.8826	0	0	0	0	0	0	0	0	74.6938	83.4682	104.597	85.2098	87.2619	69.8287	85.218	86.0794	90.0604	10	2	0.00018248
1327	3.673	386.195	0	324.908	0	0	0	0	0	0	218.827	1130.25	1158.3	1173.48	1015.66	1052.29	1005.87	1050.53	991.358	1039.33	10	2	0.00022935
1337	4.556	387.207	0	0	0	0	0	0	0	0	0	105.312	101.897	97.3956	125.246	88.4381	136.456	128.703	111.976	117.819	10	2	0.00013311
640	4.1381	390.132	0	0	17.1837	0	13.5718	11.1196	0	0	0	78.0657	93.8189	79.4527	83.2714	83.5462	69.7481	62.8055	84.7964	71.0268	10	1	0.00026987
651	2.9913	394.138	0	25.0178	26.6111	0	0	8.1013	0	0	22.2391	185.29	206.218	193.081	142.928	136.772	138.885	175.451	211.861	197.316	10	1	0.00030183
1372	3.3211	395.548	12.6582	0	14.2944	5.9277	0	12.5522	9.1635	0	0	89.8557	112.567	85.8613	105.694	104.496	96.1516	99.236	100.095	96.7361	10	2	0.0003246
1378	3.8067	397.084	0	0	24.8042	0	0	21.2662	0	19.9448	0	75.6415	156.132	94.3807	73.5391	63.6131	116.465	181.619	183.92	167.164	10	2	0.00026987
1403	0.5368	401.992	0	0	0	0	0	0	0	0	0	191.253	90.1191	212.036	188.834	0	156.79	98.9291	140.946	113.612	10	2	0.00048328
680	4.4962	402.132	0	0	17.7408	0	0	0	12.9159	0	14.9025	55.9296	54.8706	61.6708	56.489	51.5107	47.614	54.2789	48.7656	44.3264	10	1	0.00026987
681	4.8791	402.136	0	0	0	0	0	0	0	0	0	46.7151	0	47.9515	82.4748	61.1349	62.6778	76.7258	68.9012	71.4186	10	1	0.00048328
1406	3.0636	402.247	0	0	0	0	0	0	0	73.1797	0	104.725	121.735	106.294	108.361	111.785	91.9397	127.376	134.724	107.186	10	2	0.00018248
1424	0.52	405.02	0	0	0	0	0	0	0	0	0	1292.28	1204.87	1109.42	879.048	917.629	977.393	701.41	602.821	541.812	10	2	0.00013311
701	4.4858	406.163	0	0	0	0	0	0	0	0	0	241.825	206.663	228.598	255.251	297.741	283.93	270.005	289.895	274.735	10	1	0.00013311
1445	4.4946	408.068	0	0	0	0	0	0	0	0	0	108.69	102.976	119.973	116.993	127.745	102.652	116.355	107.732	53.8131	10	2	0.00013311
1446	4.6902	408.094	0	0	0	0	0	0	0	0	0	96.7245	92.4929	82.6218	85.6794	77.7623	83.6682	101.031	80.0836	98.7993	10	2	0.00013311
1464	2.4824	411.57	16.2918	24.5945	0	0	0	0	16.8604	16.4941	17.0589	152.805	164.964	163.28	136.484	133.759	133.108	144.45	130.088	133.79	10	2	0.0003246
1487	3.323	416.062	0	9.414	26.8213	0	0	0	0	0	0	87.0516	73.1689	73.7834	79.2836	85.6242	77.4253	77.5156	79.5211	90.0483	10	2	0.00022935
732	2.8749	418.142	0	21.7032	0	0	0	0	16.9734	0	0	65.6592	57.1328	53.1542	68.9951	59.9825	74.5029	76.459	74.6356	86.3903	10	1	0.00022935
746	3.6049	422.138	0	0	0	0	0	0	0	0	0	61.7346	63.8347	61.5364	33.9568	45.354	45.967	55.9798	52.97	48.8455	10	1	0.00013311
1519	3.8729	423.065	0	0	0	0	0	0	0	0	0	33.5714	32.758	32.2906	56.6963	39.9308	47.7066	46.1249	53.8357	38.6621	10	2	0.00013311
1544	0.6783	428.039	0	0	0	0	0	0	0	0	0	121.117	155.931	126.65	75.484	0	84.9724	64.2388	74.6717	80.2058	10	2	0.00048328
1565	2.497	432.084	27.3788	13.4408	0	0	0	14.2466	15.7837	0	0	143.83	147.328	156.266	124.303	116.849	116.916	124.323	123.352	129.324	10	2	0.00030183
785	3.4101	434.216	0	132.209	137.738	0	0	0	0	0	0	1026.94	1087.47	983.875	763.972	746.243	790.929	881.745	803.305	787.911	10	1	0.00022935
1646	4.8741	449.192	35.5117	33.9154	35.7076	10.8818	0	17.5462	18.347	17.3125	18.7233	384.11	363.507	337.602	303.531	337.992	345.707	368.875	375.387	364.426	10	2	0.00034858
1685	3.9669	458.125	0	0	0	0	32.4476	0	34.0496	0	0	179.736	179.255	184.223	181.304	184.683	154.528	151.242	194.725	138.507	10	2	0.00022935
849	4.3465	458.214	0	37.0196	33.8073	22.1892	0	0	0	0	31.959	201.518	212.647	230.795	186.216	146.234	175.851	180.758	64.9531	176.813	10	1	0.00030183
1707	3.4866	461.638	0	12.428	16.0844	11.8995	10.5094	0	10.3478	0	0	98.5151	84.0097	95.1262	119.484	134.861	140.768	80.8391	74.2939	82.8954	10	2	0.0003246
868	3.7177	466.069	0	25.5007	0	0	9.3534	0	0	13.9708	0	73.5889	67.3173	80.8386	50.1978	48.7045	47.4436	64.8785	62.4944	52.322	10	1	0.00026987
1731	3.4871	467.157	0	0	21.2535	0	0	12.4732	0	15.9629	0	146.093	133.72	134.882	86.3277	107.398	126.353	122.619	104.086	125.83	10	2	0.00026987
1736	4.6908	468.115	0	0	0	0	9.3261	12.5771	0	0	8.8046	86.1462	79.9745	92.6611	76.6224	72.1931	82.4099	78.908	83.1048	72.052	10	2	0.00026987
876	4.4574	469.184	0	0	0	0	0	0	0	12.6612	12.304	80.5672	60.1873	61.2697	59.2888	42.4927	45.7727	56.2267	56.3598	66.7957	10	1	0.00022935
1742	4.4885	469.185	0	8.0309	0	0	10.6612	0	19.1355	0	0	113.257	78.2185	107.113	52.7563	51.77	66.6022	88.3049	97.1434	80.7262	10	2	0.00026987
891	3.9187	474.209	0	55.0787	58.1601	0	0	0	0	0	0	194.179	219.868	169.319	171.515	187.272	162.553	201.164	191.551	193.992	10	1	0.00022935
901	3.067	476.567	21.2658	0	0	0	0	10.1266	0	17.7473	0	86.8992	81.9951	91.0753	119.614	124.456	119.59	66.8216	71.8392	73.1713	10	1	0.00026987
1794	3.5409	479.061	0	0	0	0	0	0	0	0	0	138.462	164.905	174.936	159.619	142.004	155.641	147.029	147.629	150.449	10	2	0.00013311
1809	3.4871	482.149	16.442	16.1078	0	0	0	0	0	10.1331	0	66.1507	59.4808	100.557	67.3357	64.5525	80.6824	67.1202	63.9577	51.9018	10	2	0.00026987
941	3.4905	489.248	27.3693	23.9486	24.8514	0	0	0	21.023	23.6443	0	161.109	162.708	164.816	209.823	197.06	197.897	167.483	200.083	186.722	10	1	0.0003246
945	4.4919	492.131	0	0	0	0	22.1103	23.3141	27.1279	23.7252	0	108.465	101.429	114.809	126.94	90.749	120.054	118.475	101.65	111.477	10	1	0.00030183
1864	5.166	492.377	0	0	0	0	13.2835	13.9657	0	20.0779	0	51.3042	70.3884	74.1802	129.539	121.662	105.053	114.095	120.428	138.744	10	2	0.00026987
1870	3.7692	494.207	0	18.9102	0	0	0	0	0	0	21.9476	46.4337	49.0157	42.0426	56.5027	55.168	51.577	46.1475	60.9156	56.1726	10	2	0.00022935
951	3.6782	494.227	0	0	0	0	0	0	0	0	0	60.1956	49.1096	58.2283	0	47.7229	58.4451	57.2396	38.3023	48.3189	10	1	0.00048328
1878	3.7662	497.167	13.1607	27.6501	24.6942	0	0	0	0	0	7.331	138.557	139.939	175.849	73.5607	90.3926	83.653	129.543	159.405	129.349	10	2	0.00030183
1879	2.4862	497.246	0	18.2048	12.9657	0	0	0	0	0	0	47.4869	34.255	57.5265	52.641	55.3751	55.7329	44.444	42.5339	55.7581	10	2	0.00022935
960	3.2517	499.193	4.2271	0	0	6.7023	0	0	10.9177	6.9367	0	69.8918	57.2853	58.0779	37.9664	40.8627	26.5025	43.7372	52.4548	55.1624	10	1	0.00030183
1895	4.4942	501.112	0	10.0549	0	0	0	0	0	0	0	106.615	110.797	116.136	112.18	96.5372	111.583	144.581	138.144	122.982	10	2	0.00018248
965	4.1927	501.158	0	0	0	0	11.6049	12.4725	0	14.3818	12.717	70.5162	59.1091	75.1976	77.4904	78.131	64.1502	79.1528	67.4001	79.4013	10	1	0.00030183
1934	3.9553	511.202	0	25.0711	0	0	0	0	0	0	0	109.523	122.048	96.0296	83.5135	60.4346	72.9884	96.3099	90.0821	69.5298	10	2	0.00018248
1959	3.8734	518.138	0	0	0	0	0	0	0	0	0	121.193	132.474	151.244	105.018	133.75	117.445	110.658	120.052	112.449	10	2	0.00013311
1960	4.1461	518.178	55.1646	50.1129	46.632	64.7518	38.4685	53.386	41.1032	0	47.0488	842.693	788.477	804.388	979.569	1048.79	970.197	910.867	862.317	922.206	10	2	0.00034858
1967	3.2349	520.193	0	0	0	0	20.7788	0	24.7857	0	0	425.732	451.844	453.059	407.441	408.451	386.484	433.674	434.718	429.883	10	2	0.00022935
1972	3.8716	522.209	35.1828	0	41.8015	0	0	0	23.3763	28.6693	29.3441	269.334	240.982	229.124	231.83	234.784	193.437	202.949	216.657	225.793	10	2	0.0003246
1975	2.3211	523.266	4.655	19.1936	0	14.7837	0	0	0	0	10.609	89.9304	84.7067	82.8497	112.743	108.805	108.014	111.279	86.1126	91.0492	10	2	0.00030183
1019	5.9429	528.341	17.2632	23.5398	12.9757	16.5659	17.0743	15.6153	0	12.5979	0	130.581	114.695	150.859	155.783	147.893	132.924	88.7958	79.6619	77.5416	10	1	0.00034612
1997	3.3823	529.16	0	66.1829	75.7994	0	0	0	48.4083	66.3237	74.498	525.698	445.693	474.192	370.708	384.637	373.509	342.084	359.592	342.253	10	2	0.0003246
2006	3.9527	530.82	18.6164	16.6405	16.5014	0	8.8005	0	0	0	12.3462	103.313	101.422	125.805	115.88	110.179	103.577	81.0803	113.265	109.087	10	2	0.0003246
2007	3.877	531.084	10.6755	0	15.9808	0	0	6.0404	12.2872	0	0	56.7433	41.2229	44.1208	53.6102	45.7374	38.7919	39.4931	47.3652	53.2915	10	2	0.00030183
2012	3.584	532.193	11.9537	13.2066	0	9.6935	0	0	0	0	7.1235	75.443	68.481	61.0711	69.7265	75.8245	54.4435	64.9458	61.7099	65.0444	10	2	0.00030183
2027	4.1754	535.207	0	0	0	2.8521	0	0	11.5882	0	0	107.156	132.126	107.565	129.272	129.245	144.198	103.529	127.734	121.813	10	2	0.00022935
2040	3.7006	539.201	0	33.6566	29.7382	14.0563	14.2193	0	11.9352	25.9031	31.8494	397.789	342.154	383.64	335.964	364.783	330.657	337.599	382.973	318.812	10	2	0.00034612
2041	3.872	539.236	54.5314	64.3271	56.0132	48.3688	46.8588	36.3011	35.4978	49.6369	52.4723	493.763	523.535	515.706	465.888	481.71	460.019	442.327	440.262	451.057	10	2	0.00034858
2053	4.4871	542.148	0	15.9723	0	4.8797	0	0	0	0	0	29.9197	37.8098	23.6433	35.9362	53.7458	44.9282	50.834	37.4409	55.037	10	2	0.00022935
2056	3.4871	543.165	13.1418	16.7644	23.0298	10.3888	7.7862	0	0	0	0	115.82	110.153	108.693	133.748	105.071	125.507	108.957	115.844	121.357	10	2	0.0003246
2059	0.5215	544.059	0	0	0	0	0	0	0	0	0	367.694	355.957	343.472	239.012	216.701	234.748	165.772	158.34	130.117	10	2	0.00013311
2077	3.584	550.202	22.0238	0	22.2651	20.6088	23.0751	0	13.2925	17.5059	16.5666	225.27	247.159	220.92	238.693	219.926	213.463	212.729	204.123	225.824	10	2	0.00034612
2080	3.7674	551.084	24.882	36.3928	39.9553	0	0	0	0	20.474	17.5431	232.424	227.401	233.093	152.141	142.975	145.6	207.517	212.022	220.38	10	2	0.0003246
1077	3.4751	552.184	0	58.5777	57.2981	0	33.237	0	0	0	0	287.744	306.592	243.362	288.006	254.343	269.869	260.244	223.725	247.347	10	1	0.00026987
2088	4.3083	553.173	0	0	0	0	0	49.4332	0	0	0	197.444	192.672	228.866	162.85	181.93	141.626	183.855	229.597	152.667	10	2	0.00018248
2112	3.487	560.683	9.9418	0	13.9494	6.1865	12.8754	9.3193	0	11.7692	0	76.7446	70.0145	67	91.9131	81.9948	71.0608	50.2678	66.8235	55.8988	10	2	0.00033884
2118	4.4948	562.131	209.506	0	0	112.154	98.8412	116.827	111.997	0	0	1576.3	1592.34	1633.03	1722.75	1693.04	1589.24	1594.86	1551.13	1480.85	10	2	0.0003246
1103	3.9285	562.132	0	0	117.795	118.379	0	0	0	0	94.294	340.2	316.316	315.627	402.852	395.421	416.245	330.863	325.116	326.307	10	1	0.00026987
1104	4.4833	562.132	528.588	530.372	487.197	321.237	252.234	246.357	233.502	232.563	251.261	3795.63	3910.38	3846.21	3933.12	4049.68	4053.12	3796.83	3596.37	3634.04	10	1	0.00034858
2120	3.7696	562.136	0	0	0	0	0	0	0	0	0	87.9846	104.988	0	98.0878	96.2877	104.088	73.0681	81.5896	59.6902	10	2	0.00048328
2128	4.6908	564.175	33.0219	0	26.2375	0	0	0	20.4866	24.72	0	111.954	111.516	135.751	115.689	113.846	123.825	119.613	121.208	105.393	10	2	0.00030183
1112	4.1483	564.184	30.7212	28.5977	26.8048	23.1325	30.8726	24.9907	19.943	24.4595	20.89	408.282	428.316	391.058	491.05	490.286	500.509	455.123	460.998	490.403	10	1	0.00034858
1122	3.6875	568.214	37.4901	0	42.571	0	0	31.5758	0	32.9951	0	431.202	434.419	445.106	353.488	362.367	427.19	387.967	356.712	377.113	10	1	0.00030183
2142	3.8761	569.152	22.504	0	14.4173	9.4919	0	8.3357	0	22.207	26.4272	107.266	116.953	137.246	104.275	93.8576	118.648	90.0693	111.223	103.089	10	2	0.00033884
2143	4.6908	569.154	4.6627	0	0	0	0	0	0	0	7.0766	78.5667	99.6094	89.0344	77.2629	68.015	66.566	89.2732	78.9276	71.1053	10	2	0.00022935
2144	3.2791	569.209	0	0	0	0	0	0	0	0	0	56.0952	55.261	66.096	61.9316	63.3237	81.6367	0	71.3665	79.2274	10	2	0.00048328
2147	5.3879	570.246	16.32	0	0	0	0	0	0	7.9443	0	107.681	133.165	122.525	124.737	109.231	124.916	133.282	125.183	110.382	10	2	0.00022935
1135	2.5388	572.138	29.5787	43.9119	41.0299	35.4046	26.4206	28.4907	25.2748	22.9019	26.1869	406.307	357.947	348.681	336.775	309.17	291.275	309.194	302.609	261.584	10	1	0.00034858
2164	3.541	573.313	0	0	0	0	0	0	0	0	0	133.996	123.502	134.846	156.427	170.789	183.312	123.438	98.4414	114.141	10	2	0.00013311
1138	4.231	574.264	0	8.2573	0	10.603	0	5.5192	0	5.9105	0	59.3134	62.8822	54.8266	73.5079	66.7538	52.4381	48.285	56.234	40.5982	10	1	0.00030183
1142	3.4928	575.329	30.6381	33.5061	30.785	16.9346	9.3631	11.0224	44.013	28.9045	32.2009	365.904	374.255	392.89	353.904	396.195	355.986	256.128	289.614	285.133	10	1	0.00034858
2180	3.487	575.33	11.9048	18.8722	18.8967	0	0	0	12.4931	0	16.343	142.634	154.526	134.591	156.504	156.724	171.365	92.7932	103.606	90.9371	10	2	0.0003246
2187	4.1909	577.237	27.6172	49.7992	0	0	0	23.4758	29.971	31.9678	18.064	209.405	241.774	236.2	251.052	240.843	244.85	206.132	57.8558	251.268	10	2	0.00033884
2192	4.4955	579.158	138.95	0	0	0	0	0	0	0	0	989.668	913.629	983.043	1060.19	1057.24	991.19	944.773	986.643	976.892	10	2	0.00018248
1155	3.728	580.141	0	0	0	0	80.0624	0	0	0	0	673.654	687.368	663.934	689.51	674.84	656.323	621.084	594.417	568.169	10	1	0.00018248
2202	5.923	582.264	21.4235	13.0115	0	9.7856	0	0	7.8531	16.8592	0	112.946	110.294	119.029	113.044	124.626	132.414	65.7695	67.3191	83.9095	10	2	0.0003246
2211	3.5839	585.241	0	10.0127	0	0	0	0	0	0	10.097	89.7585	93.4476	90.3197	80.4653	84.6632	99.2285	82.2259	76.9161	74.4346	10	2	0.00022935
2214	0.684	586.053	0	0	0	0	0	0	0	43.966	54.4324	148.283	125.535	155.361	136.397	129.774	142.382	119.275	135.605	136.006	10	2	0.00022935
1172	2.7226	586.158	7.8701	0	0	0	4.0959	0	7.9436	9.3548	14.7467	58.2534	69.4743	62.5764	82.6685	77.7878	81.2685	85.2986	89.5769	72.5639	10	1	0.0003246
2220	0.5231	588.085	0	0	0	0	0	0	0	0	0	568.008	82.0673	65.4054	332.442	287.484	342.962	209.571	178.297	181.586	10	2	0.00013311
1204	3.3748	598.189	0	0	0	0	21.055	0	0	0	0	185.927	197.611	186.526	189.308	182.089	203.554	222.137	182.751	189.366	10	1	0.00018248
2249	3.4873	599.311	0	6.5383	0	0	0	0	0	20.9357	8.975	19.7276	64.2151	85.0018	140.344	131.701	127.506	80.4698	82.3234	70.4224	10	2	0.00038132
1208	2.7194	600.172	0	13.1984	12.3296	5.7807	0	0	12.9898	0	12.7173	69.7343	65.818	76.7418	100.743	116.584	114.15	89.9577	98.9268	107.908	10	1	0.0003246
1209	4.216	600.224	17.1045	0	0	0	9.5619	0	0	0	20.7394	81.2026	73.1116	67.4782	76.7733	74.9657	82.0039	74.4181	75.4365	75.6549	10	1	0.00026987
2254	5.5065	600.251	0	16.3792	0	0	0	0	21.2929	0	17.8248	80.527	90.5089	88.2457	71.7416	70.3363	68.2007	86.1208	79.2098	84.0129	10	2	0.00026987
2256	4.5484	600.668	13.4878	0	13.33	0	0	6.134	12.328	0	6.4758	142.911	163.648	161.701	150.543	161.382	149.746	150.778	168.495	151.893	10	2	0.0003246
1221	4.3134	604.142	0	16.9778	0	0	0	0	0	0	0	83.1712	100.53	66.7354	66.7488	100.146	52.4393	50.1139	68.3638	61.2328	10	1	0.00018248
2280	0.8865	612.15	0	0	0	0	0	0	0	0	0	78.6538	78.0684	80.8409	77.8341	73.1235	73.4474	70.8752	81.9702	75.4072	10	2	0.00013311
2282	4.5049	613.09	0	14.1479	0	0	0	16.4366	0	0	18.5713	88.6978	80.6269	70.1016	63.4469	62.2245	77.8131	76.4214	86.3953	67.3346	10	2	0.00026987
1236	4.968	613.255	0	0	0	0	0	0	8.9838	0	0	18.6729	24.7738	18.358	11.7043	18.6857	28.1179	59.3266	54.5887	63.6528	10	1	0.00018248
2284	4.9767	613.261	21.6125	0	14.0081	13.8687	0	17.5758	32.1012	0	30.5172	112.255	112.019	111.655	113.936	140.188	125.483	220.487	230.825	233.672	10	2	0.00033884
2285	3.4871	613.284	0	0	0	0	7.673	4.3649	5.7302	5.1889	0	61.869	53.9943	63.6802	108.928	146.289	91.1814	55.6089	57.6536	64.0875	10	2	0.00030183
1241	3.6093	614.22	0	0	39.9825	20.5451	0	0	24.9108	0	0	307.064	316.456	296.998	295.73	287.995	312.886	268.118	257.349	263.594	10	1	0.00026987
2292	3.4875	615.281	102.251	85.7145	90.2361	41.476	86.0791	42.7842	196.343	190.705	186.619	825.465	917.081	967.404	2046.81	2258.63	2088.24	1023.86	1036.88	1077.88	10	2	0.00034858
2297	3.8726	617.155	13.9975	0	13.653	12.7793	7.0913	8.7115	7.8622	5.6986	0	140.278	104.487	121.206	111.083	113.404	114.492	99.7283	111.457	86.8055	10	2	0.00034612
2323	3.8721	622.131	39.1063	43.7318	0	34.6777	41.7846	34.2126	0	39.6387	0	292.778	306.103	281.088	285.046	298.264	265.854	262.364	271.21	233.583	10	2	0.00033884
2324	4.5031	623.12	0	0	0	28.727	25.5007	0	0	0	0	82.5848	96.6308	97.1255	105.414	101.365	91.5443	112.171	113.337	109.915	10	2	0.00022935
2330	3.5409	627.234	29.3413	32.1195	27.0938	0	24.4075	20.5877	33.3864	26.0573	32.6753	227.886	228.56	264.68	270.17	292.04	275.034	196.179	223.451	206.515	10	2	0.00034858
2333	4.2419	628.18	0	14.3131	0	9.8769	0	5.4453	0	0	3.6771	90.5607	75.2551	80.6653	120.021	94.6216	114.294	76.8081	72.1855	81.1753	10	2	0.00030183
2335	5.2249	628.256	0	0	0	11.7916	7.0066	0	0	22.0754	0	142.249	136.891	146.248	118.152	112.354	96.364	127.929	124.282	117.199	10	2	0.00026987
2340	3.487	629.25	24.1529	33.7197	23.9841	0	0	0	20.3137	10.6526	22.225	200.223	243.318	177.296	240.454	210.911	230.154	168.362	140.95	138.515	10	2	0.00033884
1275	4.4921	630.123	0	0	0	0	0	0	0	0	0	50.9777	42.2606	55.2222	41.4931	55.757	41.9082	43.9819	0	38.5378	10	1	0.00048328
2345	5.1474	630.265	0	0	0	0	0	0	0	0	0	334.554	321.258	345.537	153.305	226.018	274.184	163.553	0	431.942	10	2	0.00048328
2346	4.8741	630.267	236.664	261.529	225.507	49.6118	64.0947	83.2368	109.202	129.325	113.183	1456.32	1328.48	1370.49	1177.92	1167.06	1210.07	1556.65	1543.78	1537.54	10	2	0.00034858
1283	4.4294	632.247	46.1973	60.2803	0	27.1799	0	0	0	49.2997	42.2094	513.043	520.495	496.297	418.078	426.748	417.276	522.504	535.519	500.528	10	1	0.0003246
1284	4.2639	632.248	0	0	0	0	0	0	0	0	0	71.3705	83.8208	53.0314	64.0283	64.635	96.9462	96.9659	95.5997	84.2071	10	1	0.00013311
2352	4.4224	632.248	0	44.3238	51.8731	0	0	0	55.0725	0	41.4722	564.437	597.927	593.418	459.118	458.332	164.279	546.071	531.441	597.664	10	2	0.00030183
2353	4.859	632.281	274.795	270.375	267.192	82.2646	70.859	65.5436	107.747	132.897	115.768	2198.56	2042.33	2049.39	1920.23	1992.23	1919.8	1896.04	1986.83	1885.73	10	2	0.00034858
1288	4.2066	634.263	0	0	0	0	0	0	0	0	0	171.464	171.506	158.369	154.89	149.688	157.777	168.014	154.131	197.617	10	1	0.00013311
1290	3.5384	636.263	21.816	24.0607	23.9299	5.0831	10.3934	22.6113	22.7294	25.5929	26.6111	292.484	275.9	274.656	203.728	200.325	198.339	233.215	204.551	194.826	10	1	0.00034858
2360	3.5625	636.266	0	0	0	0	0	0	12.0079	0	0	116.974	90.6892	90.8201	53.7621	69.361	74.1498	78.2675	79.7661	73.8503	10	2	0.00018248
2362	3.95	636.389	13.6704	0	0	0	0	0	15.1127	0	0	62.2483	59.4162	58.1638	39.5383	49.3418	38.0313	64.6453	65.4556	60.6541	10	2	0.00022935
2375	4.5426	644.719	5.9235	0	0	0	0	0	0	0	1.8679	68.8688	100.186	78.6117	91.0308	88.3123	110.121	84.2202	83.7288	71.7392	10	2	0.00022935
2376	4.5438	645.225	58.5331	74.4689	72.6102	0	6.615	0	21.2926	0	23.9822	869.953	867.893	844.058	899.741	847.275	878.959	831.675	770.473	692.031	10	2	0.00033884
1309	4.8672	646.262	0	0	0	0	0	0	0	0	0	770.225	779.172	749.354	683.497	649.931	723.206	713.756	731.358	703.792	10	1	0.00013311
1310	4.6113	646.263	0	0	0	0	0	0	0	0	0	445.217	509.591	451.069	0	483.406	470.325	65.9731	462.445	472.027	10	1	0.00048328
2382	3.4866	647.13	0	0	0	0	0	0	0	0	0	75.0145	73.5138	75.1845	66.9023	67.1833	67.9514	60.2654	80.8224	59.1825	10	2	0.00013311
1315	4.4402	648.276	36.5227	0	0	0	0	0	40.106	21.7132	0	132.904	145.052	101.465	119.793	120.972	116.201	152.985	126.698	138.661	10	1	0.00026987
2392	3.9641	650.157	16.3673	0	0	10.5948	0	0	0	9.5671	15.7787	81.9573	71.1225	74.9263	77.7408	74.0482	60.9076	83.3071	71.2775	65.9028	10	2	0.00030183
2397	3.5838	653.288	0	0	0	0	0	0	0	0	0	68.4586	62.8087	69.3294	37.5936	48.1897	49.8905	51.4749	54.2667	50.0925	10	2	0.00013311
2399	4.4974	654.115	18.3665	0	0	0	0	0	0	0	0	43.1665	53.1873	36.8708	60.0527	56.3387	73.5215	47.1452	49.9231	47.5234	10	2	0.00018248
2403	4.1457	659.124	9.1337	2.3467	0	0	0	0	0	0	0	56.123	74.3522	80.2804	94.4503	92.0914	99.4231	67.5884	62.8305	77.2257	10	2	0.00022935
2416	4.8588	662.273	0	0	0	0	0	0	0	0	0	535.078	0	431.528	391.579	413.502	409.418	354.018	336.596	350.347	10	2	0.00048328
2431	3.4872	667.209	0	0	3.1385	0	9.0118	11.6684	13.1272	8.7414	0	35.4527	44.8416	65.8766	67.6815	96.4374	104.067	51.8908	51.6997	55.4998	10	2	0.0003246
1352	3.7	668.163	0	15.6962	0	7.7944	0	0	0	0	0	70.1177	69.8725	63.7886	59.4069	56.0237	66.1234	68.4575	62.2385	58.3695	10	1	0.00022935
1353	3.4232	668.195	0	55.3488	54.3683	30.3571	30.3828	0	51.3822	41.8373	0	358.709	402.092	344.255	341.899	335.857	347.256	334.462	304.049	300.562	10	1	0.00033884
1359	4.4915	671.347	0	0	22.2198	22.5792	0	0	0	0	0	70.4035	107.721	66.1117	72.7629	108.572	93.1096	73.4587	78.2626	100.363	10	1	0.00022935
2444	4.8586	673.218	0	0	16.1466	0	0	0	0	0	0	85.9877	62.0676	72.5425	56.4078	59.6278	63.2837	60.5569	68.5637	79.1815	10	2	0.00018248
2449	3.5842	677.119	0	40.2104	0	0	23.2512	0	0	0	0	55.2042	71.0414	44.26	70.4828	52.4373	69.5222	83.0374	62.0882	79.2827	10	2	0.00022935
2451	3.8742	677.333	25.5432	0	14.7395	6.781	0	0	9.078	0	0	72.4155	53.3475	63.6486	86.8349	85.2097	71.5886	81.6506	78.0637	76.9196	10	2	0.00030183
1380	4.8678	678.288	159.833	123.622	127.743	32.892	30.8413	26.4	58.6484	51.1143	56.8647	1040.77	1005.52	987.835	891.581	881.193	895.741	862.395	897.792	856.915	10	1	0.00034858
2457	4.8645	679.314	0	0	0	0	0	0	0	0	0	257.889	217.173	181.605	276.497	181.561	195.539	170.347	140.469	165.251	10	2	0.00013311
1386	4.6905	680.231	74.5228	71.9991	56.877	44.5497	41.1352	25.9308	46.8301	0	46.8286	557.957	545.021	581.248	523.282	481.281	479.313	452.314	518.988	499.175	10	1	0.00034858
2461	4.6979	680.232	0	0	0	0	0	0	0	0	0	164.017	161.83	213.714	138.166	139.799	141.22	168.767	178.622	172.753	10	2	0.00013311
2467	4.8741	684.187	31.0589	23.6821	13.0697	0	0	0	0	22.7378	0	122.623	108.05	112.217	128.117	105.578	130.428	109.474	120.136	121.075	10	2	0.00030183
1391	4.8991	684.194	35.6499	0	0	0	0	0	0	0	0	80.3535	69.3035	73.3574	73.3047	79.3807	66.6331	87.4808	101.594	89.2308	10	1	0.00018248
2469	4.0485	684.836	9.9116	17.6943	0	5.0634	7.0747	10.7087	0	0	0	80.7807	72.4279	70.1699	90.564	81.1252	86.8383	59.6551	54.2716	55.6539	10	2	0.0003246
2473	4.8593	686.201	22.7277	24.942	23.6754	0	8.8973	0	0	6.0856	6.4427	125.779	136.326	112.993	138.923	131.027	145.505	119.29	151.826	125.209	10	2	0.00033884
1400	5.2632	690.254	20.7558	15.4947	0	0	0	6.4595	0	0	13.6017	86.7504	87.2657	87.5778	64.5128	63.3105	69.3857	68.2851	75.0229	57.3493	10	1	0.00030183
2486	4.5444	692.685	0	0	9.6335	0	7.4455	0	0	5.2907	0	112.58	79.402	79.0923	70.16	101.753	75.8917	67.7266	74.4988	66.3877	10	2	0.00026987
1408	3.7972	694.139	0	0	0	0	0	0	0	0	0	81.564	88.5811	85.7839	97.974	77.7668	88.4183	68.4805	57.6995	74.9355	10	1	0.00013311
1410	3.3211	696.151	64.8199	70.8406	84.0314	0	0	47.6998	46.7056	0	0	408.692	456.089	440.042	484.794	471.814	463.644	405.263	411.804	420.637	10	1	0.0003246
2494	3.3205	696.151	24.7435	19.2148	0	16.7609	17.3283	0	22.6558	12.2135	20.4926	182.905	204.633	186.415	204.343	186.021	200.823	192.412	226.849	176.94	10	2	0.00034612
1413	3.6799	696.297	0	0	0	0	0	0	0	4.0362	6.3363	59.6687	62.1049	64.1278	85.0676	78.8403	72.3427	42.8842	64.4843	53.718	10	1	0.00022935
2502	4.6903	697.26	0	0	0	0	0	0	0	0	0	300.198	274.283	285.566	255.911	245.947	256.246	254.471	240.92	276.419	10	2	0.00013311
2503	4.4914	698.102	0	229.459	222.078	0	118.511	136.064	89.1373	111.588	118.999	1177.53	1239.63	1300.27	1243.57	1317.79	1339.96	1234.55	1209.01	1316	10	2	0.00034612
1414	3.7631	698.202	0	25.803	0	0	0	0	0	0	18.4386	146.572	171.534	124.634	77.7927	150.515	123.754	141.922	139.537	112.469	10	1	0.00022935
1415	4.9658	698.224	0	0	0	0	0	0	14.031	0	0	61.4442	50.1664	63.8902	57.8053	56.7553	62.9673	63.6667	55.3163	55.0186	10	1	0.00018248
1423	4.0405	702.21	0	0	0	0	34.1446	0	32.4968	0	0	116.662	96.6719	122.616	132.963	119.429	129.016	126.192	126.815	135.745	10	1	0.00022935
2520	0.5192	706.115	0	0	8.8622	0	13.3883	0	0	0	0	187.379	165.643	148.976	95.9825	87.0169	118.708	69.4501	40.8347	30.054	10	2	0.00022935
2525	4.2419	706.347	0	0	0	0	0	0	0	0	0	73.4103	0	73.9749	77.4492	76.2411	88.7162	74.1722	87.4662	71.7499	10	2	0.00048328
1431	4.1507	710.125	0	0	0	13.9016	12.6664	0	14.3686	0	8.6076	93.3867	83.2092	84.9529	94.079	73.0961	102.195	78.528	87.6652	111.195	10	1	0.00030183
1432	3.8085	710.165	0	43.3805	0	0	0	0	0	0	0	423.049	419.793	446.899	431.653	382.589	407.13	466.461	469.162	498.93	10	1	0.00018248
2542	4.4933	712.129	0	0	20.0255	0	0	0	0	0	0	198.742	159.735	182.988	150.276	133.548	137.073	155.279	132.05	136.589	10	2	0.00018248
1443	4.479	712.129	59.0323	52.2621	50.5262	0	37.7536	0	0	0	0	439.336	471.365	484.951	399.189	377.803	384.089	318.116	329.158	332.826	10	1	0.00030183
1446	4.6938	712.362	0	0	0	0	0	0	11.6279	0	0	46.2569	38.0602	42.3957	50.8499	64.2122	42.6754	39.5258	38.9751	24.7941	10	1	0.00018248
2546	3.3211	713.179	0	0	0	0	0	11.4363	0	0	0	97.3649	84.077	88.179	103.576	119.516	106.047	74.3737	83.8889	80.7773	10	2	0.00018248
2549	4.2419	714.245	0	8.0709	11.7794	0	0	0	0	9.4289	0	81.3397	55.9654	64.4976	69.1796	89.7219	77.3473	67.8645	76.2311	83.8257	10	2	0.00026987
2552	3.7612	716.116	34.7842	32.8799	33.7004	0	0	0	0	0	0	167.361	141.745	127.126	145.403	152.511	155.086	117.673	104.176	137.674	10	2	0.00026987
2559	4.5463	718.196	5.8826	0	15.5976	0	0	6.7261	0	19.5158	0	79.6291	70.0953	70.564	105.348	88.7388	77.3505	95.8425	78.2708	85.5307	10	2	0.00030183
2560	3.4869	718.282	10.1544	9.4578	0	17.004	0	0	9.7412	0	8.0977	74.2708	64.9042	67.2131	78.4923	58	48.6367	55.7852	62.1833	49.3889	10	2	0.0003246
1455	3.8403	722.262	37.6242	0	35.7836	15.4752	0	11.469	25.8208	28.8677	29.8768	217.537	221.188	226.841	193.898	188.058	197.064	206.369	180.435	206.071	10	1	0.00034612
1458	3.4907	723.31	2.822	0	0	0	0	0	0	7.9603	6.3069	42.0893	33.1136	47.8712	65.6719	57.3576	48.6115	24.0185	39.2473	41.7065	10	1	0.00026987
1461	3.5164	724.184	10.631	0	0	0	16.3511	0	12.1042	9.2601	0	167.471	205.431	211.259	197.405	189.369	183.207	168.637	162.087	177.106	10	1	0.00030183
2573	4.8728	725.213	48.8831	42.6275	39.6581	0	14.4515	8.5875	22.6003	0	36.6474	238.353	226.162	240	211.476	232.371	232.188	236.412	264.688	242.708	10	2	0.00034612
2579	4.859	727.228	105.251	90.5732	84.868	14.8478	27.1417	0	30.5762	44.8412	41.5634	545.56	497.197	490.216	446.384	495.309	460.483	441.278	464.426	445.776	10	2	0.00034858
2581	3.7673	728.113	0	42.658	21.2911	0	0	10.6332	4.6126	19.6176	19.5845	179.094	175.648	174.142	98.9894	124.991	112.482	173.066	173.714	190.367	10	2	0.00033884
2583	2.4926	728.197	17.3883	11.6552	11.7662	15.1899	13.5014	0	0	0	9.3208	93.1644	116.185	127.239	90.991	95.5836	123.844	105.765	115.576	105.41	10	2	0.00033884
1470	2.4522	728.199	44.7542	50.342	0	0	0	48.6076	45.9224	47.6205	50.9151	532.553	512.269	490.005	429.832	431.318	428.111	409.285	396.82	426.056	10	1	0.00033884
1471	3.7918	728.211	0	28.0038	0	0	0	17.3201	0	0	16.2706	91.9635	99.8556	106.975	107.377	97.4782	98.1801	96.9079	92.1947	105.061	10	1	0.00026987
2587	4.4958	729.175	0	0	0	15.7637	0	0	0	0	10.8452	166.598	180.841	169.33	154.622	129.743	126.438	129.545	123.849	138.008	10	2	0.00022935
1477	3.1564	730.267	0	0	0	0	0	30.4972	34.2309	39.5435	27.3418	487.498	422.618	437.884	395.179	414.173	380.102	342.31	371.44	368.681	10	1	0.00030183
2588	3.4871	730.285	0	0	0	0	0	0	0	0	0	54.4236	59.8077	50.4189	75.4105	79.7728	82.3575	49.6614	54.1584	52.9485	10	2	0.00013311
2589	3.541	731.217	0	17.104	0	0	0	8.3405	0	10.8283	8.2586	92.8278	95.83	91.8038	76.7939	59.4258	69.1334	60.522	61.8758	74.4016	10	2	0.00030183
1481	4.4278	732.181	0	23.8483	9.4365	0	10.4299	9.7512	0	0	15.3844	123.001	92.5692	91.4838	89.4325	98.5449	117.356	101.55	110.861	105.864	10	1	0.0003246
1484	4.196	732.228	0	0	37.881	0	0	0	28.5096	0	0	126.609	133.954	112.176	132.803	132.657	124.595	128.881	97.1831	134.414	10	1	0.00022935
2598	4.6909	734.145	0	29.1472	38.3638	0	23.0038	0	26.2229	19.0402	0	291.659	310.909	334.617	258.145	297.053	266.358	253.441	296.57	244.18	10	2	0.0003246
1491	4.6888	734.151	30.8168	0	30.896	0	8.3713	20.8998	29.5932	21.5163	25.2136	195.569	186.19	207.207	184.345	192.593	182.37	160.564	176.376	161.828	10	1	0.00034612
1496	3.8244	737.271	0	0	0	0	0	0	0	0	6.2457	70.0464	103.121	89.0562	65.5116	72.5898	60.1056	105.024	116.973	130.946	10	1	0.00018248
2606	3.7509	737.431	0	0	0	5.0255	0	0	0	0	0	79.3065	65.7591	68.0502	58.2493	67.4418	50.246	72.7406	72.7906	86.1851	10	2	0.00018248
2610	3.4884	739.3	0	0	0	0	0	0	9.895	13.0563	11.4895	52.6982	66.8241	89.9031	66.5491	83.6682	101.069	80.2294	57.2362	82.1613	10	2	0.00026987
1498	3.4924	739.305	0	0	20.0387	0	14.4151	8.1734	18.6513	14.3624	0	119.925	94.5981	109.894	112.033	139.284	143.041	113.559	97.7538	96.6243	10	1	0.0003246
1504	4.6884	744.314	0	0	0	0	0	8.9803	0	0	0	48.2355	50.8353	52.6345	50.3217	36.5404	54.3649	46.464	52.5642	57.3829	10	1	0.00018248
2625	2.4971	745.226	13.6998	0	6.076	8.1013	0	0	0	0	7.7125	98.9183	73.2972	87.9065	77.1951	60.0432	53.9477	66.897	70.017	66.4413	10	2	0.00030183
1512	3.3168	750.075	0	0	0	0	0	0	11.9216	17.8679	0	65.0807	64.3219	69.3095	57.069	77.8044	69.4304	58.8546	71.7538	61.7347	10	1	0.00022935
2642	3.7675	757.16	0	0	0	0	7.2097	0	8.3961	15.4101	0	101.844	112.073	94.4871	102.826	95.6159	72.4692	57.0979	89.9581	124.584	10	2	0.00026987
1521	2.8775	760.242	0	0	0	12.7123	15.9865	0	0	17.1329	0	94.2982	105.541	88.6243	76.1343	97.44	76.0162	102.525	76.3079	99.037	10	1	0.00026987
1524	4.9555	762.18	29.0262	29.3499	0	0	0	0	0	27.5418	0	95.7644	96.2463	97.5032	84.575	93.3564	101.637	87.5544	90.8959	81.4502	10	1	0.00026987
1538	3.4321	770.213	0	0	15.0803	0	14.9089	0	0	0	0	74.4646	85.5089	94.5434	52.4815	53.8042	48.8651	62.3909	65.3565	62.0028	10	1	0.00022935
1541	3.2494	772.303	12.6502	23.2463	14.9761	0	0	4.7578	0	6.8796	0	64.6326	66.5339	62.622	81.3865	53.1983	57.8791	65.0049	65.3419	71.7849	10	1	0.0003246
1543	5.9486	774.205	9.1139	10.1266	8.0037	0	3.5397	0	0	0	0	45.379	65.697	39.8205	59.7657	57.6474	62.0488	18.1712	45.3593	30.8462	10	1	0.00030183
2666	4.6907	775.179	20.255	32.8101	29.0157	0	0	0	11.9053	0	15.315	180.037	227.432	187.974	189.933	173.078	155.029	169.564	178.419	168.92	10	2	0.0003246
1551	4.2463	780.32	40.9042	0	38.2425	0	0	0	0	0	0	153.534	150.872	168.199	177.077	170.546	164.758	187.682	188.608	170.242	10	1	0.00022935
2675	4.2419	780.32	65.1419	44.8458	47.0694	0	0	0	28.9438	31.3083	30.4229	293.411	300.805	296.228	280.746	285.683	311.6	290.354	270.402	306.998	10	2	0.00033884
2679	3.9548	784.134	0	0	0	0	0	14.4471	22.7861	0	6.266	53.4567	54.0244	59.1743	62.7399	53.6788	60.3349	53.563	66.8666	52.0613	10	2	0.00026987
2683	3.6729	788.287	14.3562	0	15.198	0	11.3057	0	14.3163	6.4764	14.6312	115.684	86.7864	89.6555	156.382	176.606	164.52	96.1769	70.8522	84.7805	10	2	0.00033884
1575	4.2403	792.279	0	0	0	0	0	0	0	0	15.9586	113.344	120.278	115.189	120.029	105.943	122.637	91.3883	142.976	92.2842	10	1	0.00018248
2692	3.4871	793.223	0	29.6876	15.5487	18.7321	0	7.1248	0	15.3638	19.7106	173.224	144.155	154.19	178.903	178.728	204.22	127.195	152.251	170.049	10	2	0.00033884
1581	3.1091	799.162	20.0197	0	0	0	12.9736	0	0	8.8001	0	80.1263	77.4127	90.1001	68.9175	69.1405	70.9567	59.2131	58.7416	59.4134	10	1	0.00026987
2701	3.1085	799.164	0	0	0	0	0	18.7779	16.7809	16.4995	0	174.985	183.545	192.143	174.008	167.977	150.856	148.437	172.397	134.954	10	2	0.00026987
1583	3.5193	802.117	0	5.7342	0	0	4.557	9.5307	13.4598	4.0609	0	41.8737	37.4616	57.3403	78.8245	83.1886	58.5051	52.4271	50.1179	61.3026	10	1	0.0003246
2708	3.871	805.114	0	13.7453	11.0479	0	0	0	0	0	0	99.7601	107.847	104.684	104.512	126.527	115.192	113.191	125.54	121.823	10	2	0.00022935
1600	3.865	810.087	0	9.6032	0	0	0	0	7.3876	0	0	54.8069	63.4658	54.721	68.1322	57.2012	66.8123	58.3411	45.0275	73.1902	10	1	0.00022935
1602	3.7038	810.291	0	0	0	0	8.8709	0	0	0	0	98.475	105.522	80.1157	92.9476	87.9018	92.6865	97.0961	81.921	98.5823	10	1	0.00018248
1608	3.9487	814.284	47.0672	35.5564	30.0921	0	11.111	14.8802	26.2287	0	0	173.59	188.559	187.762	168.952	176.274	149.394	180.401	198.976	188.29	10	1	0.00033884
2720	3.673	816.187	0	0	0	18.4514	0	0	0	7.3915	0	56.7152	71.1057	51.231	35.8756	63.5434	50.6727	38.8271	52.2309	53.2089	10	2	0.00022935
2721	3.4875	816.366	0	0	0	0	3.4432	2.8254	0	0	0	45.7783	59.8454	56.7198	68.5441	71.1119	65.149	40.5785	51.1403	37.4101	10	2	0.00022935
1612	3.6582	818.392	29.3905	20.8575	16.1392	0	7.6671	9.1139	0	10.1561	6.8326	222.223	219.925	237.142	187.132	183.803	187.887	132.445	167.714	152.679	10	1	0.00034612
1618	4.2551	822.323	0	0	0	0	10.5238	0	0	0	0	88.0132	88.2649	69.9596	65.0714	56.616	68.7097	61.4182	67.6016	62.878	10	1	0.00018248
2731	2.4956	823.146	0	8.8947	0	11.1143	10.1266	8.1013	0	0	12.1269	65.6313	68.0587	63.2911	52.1366	67.8746	53.018	56.7047	53.4734	54.8994	10	2	0.0003246
1633	3.9904	830.261	20.998	0	0	0	2.5562	10.8744	8.1332	0	11.6092	67.0361	60.6858	57.6856	64.1268	69.8734	55.3779	54.4468	60.1671	79.4087	10	1	0.0003246
1634	4.4949	831.2	20.6883	13.6709	14.5764	10.8409	0	4.5714	15.2556	18.9429	0	82.662	76.2982	90.9844	120.189	132.847	111.58	94.4338	104.693	93.2987	10	1	0.00034612
2737	4.4947	831.204	0	8.3408	0	0	0	8.8034	0	0	0	110.092	99.8635	120.82	133.672	129.572	129.187	118.948	127.375	128.062	10	2	0.00022935
2742	4.5446	833.42	10.3163	12.3663	21.6352	0	3.286	0	10.7999	10.4552	11.2128	129.027	98.3519	123.344	147.044	178.401	144.759	122.88	121.554	125.149	10	2	0.00034612
1639	0.6038	836.205	0	10.6929	13.5068	0	11.8906	0	8.3632	10.1264	9.1139	78.9589	86.1842	77.4507	61.2855	64.1999	61.9286	100.37	95.8099	89.7944	10	1	0.00033884
2753	4.874	841.142	34.625	23.1007	0	0	0	0	0	0	0	82.1666	58.2378	54.7015	59.2295	50.3727	63.2401	70.7755	61.5549	67.6419	10	2	0.00022935
1648	4.408	844.208	10.3844	13.8164	10.2205	0	0	0	0	0	13.1633	71.8636	73.028	76.8294	85.3475	77.6172	95.2349	59.9327	63.5715	60.4726	10	1	0.00030183
1652	4.4258	852.303	14.6651	20.9115	0	0	0	0	0	0	9.8175	86.2135	77.7375	63.7124	79.1302	60.0193	83.3575	67.5658	69.7386	61.9434	10	1	0.00026987
2765	0.5948	855.042	0	44.9517	0	0	0	0	0	0	0	62.9085	74.4323	62.4615	97.8426	89.4688	82.4899	81.1597	88.0244	94.8454	10	2	0.00018248
2766	3.4884	855.305	0	0	4.2551	0	11.9437	0	6.4545	0	0	54.6629	58.242	64.4185	134.577	113.612	117.606	54.9213	67.6278	74.7252	10	2	0.00026987
2767	3.2349	856.178	0	0	0	55.0024	0	64.3627	64.6978	0	0	420.477	424.457	484.403	503.845	523.442	464.534	437.062	432.982	433.365	10	2	0.00026987
1654	3.2052	856.186	0	0	25.4144	0	0	0	0	17.8112	0	124.643	121.426	133.329	134.507	133.033	138.935	121.143	109.047	102.654	10	1	0.00022935
2768	3.4872	856.319	0	12.8455	26.9676	0	0	0	44.8741	46.5368	48.7448	177.18	199.987	221.611	436.991	491.346	432.658	228.064	268.068	253.267	10	2	0.0003246
1662	4.4474	860.274	0	42.3425	41.5038	0	0	13.0161	0	24.9913	0	204.507	183.318	147.092	200.064	211.122	216.514	180.778	153.264	191.013	10	1	0.00030183
1664	4.8594	861.45	4.303	0	7.5514	0	0	0	0	0	0	58.2206	42.1176	58.3432	57.4896	65.7001	51.4714	54.9796	47.2315	53.7161	10	1	0.00022935
2778	3.4873	869.365	12.7465	8.3747	0	0	7.6974	7.6394	0	0	0	96.3929	102.274	93.1162	157.756	159.072	156.374	96.9454	74.9373	96.1444	10	2	0.00030183
1674	3.4905	869.365	27.8623	32.4405	36.6371	22.8194	24.694	30.4672	26.4408	27.2498	20.3232	335.041	385.035	323.118	430.975	412.536	408.232	311.688	274.169	281.296	10	1	0.00034858
1677	3.4091	874.187	11.9911	0	6.0026	0	17.2811	13.776	13.2588	0	0	61.6396	67.5324	65.6285	62.5739	76.5381	72.5292	60.9388	55.7004	63.8113	10	1	0.0003246
1681	4.8603	875.427	18.4886	13.6883	23.5526	0	0	5.2967	10.3397	0	4.8231	86.502	102.019	107.186	98.3312	100.057	119.226	88.4257	111.904	121.792	10	1	0.00033884
2793	3.4886	880.334	0	10.8482	13.004	0	6.2328	15.576	14.8931	0	0	96.1868	71.4864	87.7524	75.7912	72.3916	62.8598	66.5492	62.3284	63.9017	10	2	0.0003246
1689	4.687	882.312	50.1367	49.7988	64.3943	17.7378	0	22.8042	42.0414	38.9195	27.7187	682.78	711.067	758.336	557.657	578.977	618.345	576.749	663.394	615.942	10	1	0.00034858
2801	4.5439	887.333	11.9587	17.386	0	0	6.2703	0	13.8987	0	16.5506	94.8411	81.0032	53.0533	108.055	92.0758	120.526	105.896	106.248	111.084	10	2	0.0003246
2802	4.5686	889.282	0	11.8373	0	0	0	0	0	0	0	82.7923	82.8105	74.0125	64.0051	65.3539	58.3435	74.0292	61.7866	79.5996	10	2	0.00018248
1698	3.9489	892.302	0	0	16.7235	0	3.5355	20.6334	11.8632	0	0	94.4329	100.267	70.3319	82.4961	73.4716	75.1418	84.8849	67.0177	58.4969	10	1	0.00030183
2814	4.6904	899.344	19.5504	18.5156	27.7853	0	0	8.5065	15.2737	16.7601	0	256.678	252.948	239.459	219.969	230.996	245.581	233.224	231.017	250.899	10	2	0.00033884
2820	3.4872	909.235	0	0	9.6082	0	11.3494	0	0	0	0	73.8702	69.9244	73.252	77.3087	82.348	71.2449	55.2495	88.9418	81.5523	10	2	0.00022935
2833	3.4875	923.287	10.3096	19.076	7.2972	0	0	11.885	10.343	19.8067	0	142.985	145.036	134.092	185.8	207.998	203.351	126.662	123.123	74.2115	10	2	0.00033884
1713	3.6941	924.319	10.6329	0	13.4503	0	0	14.0127	15.9082	0	0	87.4717	77.8939	80.5964	86.9081	93.4421	83.746	75.4622	69.4407	61.4272	10	1	0.00030183
2837	4.5496	927.894	5.3749	0	0	0	7.0708	2.4468	0	0	1.9999	41.5859	37.4754	56.9163	49.0776	83.338	37.2407	70.8815	54.8972	63.3524	10	2	0.00030183
1716	4.5431	927.901	0	0	3.2074	0	0	0	0	0	0	50.6646	46.5806	42.5316	43.8128	50.3175	45.6536	52.2862	56.1164	46.2302	10	1	0.00018248
2841	3.9456	930.15	0	0	0	0	0	0	0	0	0	59.0966	59.2224	55.2199	0	46.06	56.378	40.5439	61.1034	46.7049	10	2	0.00048328
1722	4.6869	936.231	28.7637	26.8527	0	14.1772	11.1834	9.8871	9.9561	28.1486	12.5207	229	190.615	218.992	190.732	196.28	180.625	202.359	216.333	216.377	10	1	0.00034858
2844	4.6905	936.235	39.0288	20.5869	35.8844	12.4943	0	17.3205	0	0	16.1675	307.057	290.199	294.788	259.969	229.319	237.62	238.165	250.904	261.134	10	2	0.00033884
1723	3.9481	936.289	0	5.0633	0	8.7488	9.2283	0	0	0	0	88.6095	70.8259	76.1833	82.6851	88.1942	91.8662	78.6764	88.6313	69.5984	10	1	0.00026987
1729	3.0807	953.135	27.977	0	0	0	0	0	0	16.2649	0	190.619	195.005	199.388	222.287	202.074	235.488	155.279	169.086	141.459	10	1	0.00022935
1732	3.9167	954.342	14.8865	0	0	7.5493	11.1022	0	0	17.369	0	174.585	171.022	163.504	137.96	167.779	136.846	157.135	146.845	119.532	10	1	0.00030183
2857	4.5485	954.35	0	0	9.8525	5.2696	0	0	3.1489	0	0	137.581	140.428	116.681	141.427	130.153	152.786	131.122	135.779	120.999	10	2	0.00026987
2859	4.4871	955.221	0	20.9989	0	0	8.0204	16.095	0	16.4676	13.0267	113.219	85.6328	108.818	123.041	108.136	137.554	83.4456	81.0319	76.8919	10	2	0.0003246
1738	4.6853	958.38	4.4403	15.7947	12.5827	3.7041	6.3956	0	0	0	5.5696	156.262	197.432	182.676	162.083	152.271	125.032	150.63	175.447	135.442	10	1	0.00033884
2864	4.6907	958.387	0	7.8106	0	0	0	4.4141	0	13.7189	0	95.5683	86.9357	108.328	87.0892	78.452	74.8488	54.2479	83.5562	76.489	10	2	0.00026987
2871	0.5937	970.039	0	25.8371	0	0	0	6.5604	21.8164	0	15.8547	78.2484	67.8638	61.7982	63.5533	73.9747	71.2136	74.5066	88.6231	68.8478	10	2	0.00030183
1741	4.8528	972.389	0	0	8.4822	0	0	8.1471	5.9813	0	0	65.7287	71.6514	59.1527	50.2139	38.7154	44.5872	58.8932	45.0714	45.0934	10	1	0.00026987
2880	3.4874	980.292	15.7994	18.969	8.5151	0	8.1788	0	0	0	13.8913	54.8562	63.8571	82.2118	71.2717	102.639	93.9495	49.9913	62.7319	70.6889	10	2	0.0003246
2888	3.7675	988.115	0	0	31.9494	0	9.7975	22.1279	0	10.2792	13.4038	154.872	188.515	174.393	129.177	145.991	142.143	129.99	143.795	148.394	10	2	0.0003246
2890	0.5977	990.066	0	18.7116	0	0	0	0	7.6089	0	0	45.5493	33.4134	40.8907	47.4426	51.5529	49.5666	70.2347	47.3307	64.1987	10	2	0.00022935
2903	3.7676	1009.22	7.7614	11.7268	0	0	0	0	12.2705	0	10.7718	69.0737	67.317	58.6405	40.9358	50.9374	37.3787	51.0464	54.4022	52.6241	10	2	0.00030183
2910	3.9513	1018.22	13.3653	0	16.7666	0	13.2341	0	0	0	0	100.074	80.1952	111.212	87.1589	83.033	77.2039	64.8316	85.4758	87.2763	10	2	0.00026987
1762	4.4507	1018.32	0	0	0	0	0	0	0	0	0	109.267	122.588	119.174	97.7399	113.705	110.771	129.569	108.267	111.278	10	1	0.00013311
1767	4.0715	1026.33	0	8.6739	0	4.5765	0	4.136	0	5.5629	1.8073	58.033	58.4876	85.1249	71.9191	59.0919	64.3156	57.1724	50.0837	45.4848	10	1	0.0003246
1769	3.7109	1026.35	0	15.788	0	0	7.2595	4.0506	0	0	11.285	49.4652	74.5462	56.4629	49.0772	56.4396	44.1242	40.8862	53.3317	41.5967	10	1	0.00030183
2918	3.9584	1044.18	0	39.0469	0	31.7103	0	0	0	30.6183	0	90.9464	87.9869	107.023	108.978	117.256	114.57	130.853	112.151	108.402	10	2	0.00026987
1781	3.929	1050.25	0	0	5.5625	4.4941	0	3.8437	0	0	0	37.9714	49.211	50.2585	41.9189	42.1548	48.1331	58.3025	53.7144	44.3613	10	1	0.00026987
1786	4.5469	1064.39	0	0	0	0	0	0	0	11.1392	0	63.4529	73.3676	87.1646	81.8236	83.7508	59.4056	100.057	83.4568	64.2421	10	1	0.00018248
1789	3.4925	1067.45	15.4073	16.3873	20.45	0	10.6329	18.9917	17.5919	12.0079	0	166.63	194.964	181.432	216.139	244.827	216.781	166.986	174.824	176.872	10	1	0.00034612
1795	4.5336	1074.45	10.5862	13.5212	0	0	0	3.038	0	0	0	90.7576	84.7264	95.8247	82.7668	76.4658	76.8581	90.412	102.114	113.392	10	1	0.00026987
2938	3.96	1084.31	0	0	0	0	8.1413	0	0	0	7.709	70.1376	76.8301	62.9132	60.6111	40.642	55.1386	27.4698	53.9678	35.8833	10	2	0.00022935
1797	4.6889	1084.39	11.8827	17.4444	0	0	0	0	0	0	0	179.509	170.432	186.408	157.221	149.629	147.05	156.978	143.314	149.859	10	1	0.00022935
1799	3.8522	1090.42	0	0	0	0	0	0	0	0	3.014	65.4164	79.8441	69.7196	63.7417	54.7596	56.4865	70.618	56.7423	48.658	10	1	0.00018248
2943	4.6903	1101.42	0	0	0	0	4.7233	4.5342	0	0	0	53.1275	65.7519	55.0152	52.5159	49.1575	44.0157	58.703	58.9488	67.8878	10	2	0.00022935
1803	5.5079	1102.59	0	0	0	10.2518	0	9.3469	0	5.9828	6.5848	97.667	103.493	118.34	69.5719	67.9056	82.3401	66.7623	59.6422	78.8065	10	1	0.00030183
1805	4.5446	1106.39	14.7778	39.8288	0	15.1794	7.7706	13.5545	8.316	25.7116	22.5209	500.305	470.233	497.27	438.62	423.246	452.292	430.238	480.367	459.293	10	1	0.00034858
2948	3.9581	1112.28	5.0102	0	0	12.3457	0	0	0	0	7.6107	76.8855	56.7021	58.6655	39.8451	41.9672	50.1306	69.847	49.6039	47.6311	10	2	0.00026987
2952	3.4875	1121.37	0	7.2793	0	0	4.359	0	0	7.2936	3.9303	45.8043	61.0266	51.208	62.9815	62.9352	50.502	48.9601	49.413	73.4232	10	2	0.00030183
1810	3.6712	1122.41	11.9571	7.5346	0	5.0205	10.5959	13.4761	0	0	0	88.231	85.6638	82.4944	71.3126	89.3878	83.11	80.8076	79.6701	84.27	10	1	0.0003246
2954	3.9516	1124.22	22.0065	7.8776	0	0	13.484	4.1627	5.8011	9.6515	8.2721	87.1951	92.0482	91.7676	87.7819	88.1248	86.0759	79.0755	76.4916	92.1642	10	2	0.00034612
1811	4.4635	1124.26	0	0	0	0	0	0	0	6.9192	0	117.872	128.289	124.013	102.157	130.988	106.231	97.1802	90.7041	76.9046	10	1	0.00018248
1817	3.1566	1134.31	29.5407	38.1954	35.7957	29.2249	34.75	36.6657	34.7202	34.0186	33.3612	337.627	383.961	394.24	334.3	332.481	336.277	353.696	335.123	342.972	10	1	0.00034858
1818	4.5334	1136.41	0	13.4542	0	0	0	0	0	0	0	68.3344	96.1995	61.2949	73.3671	67.6401	68.1806	57.67	83.3868	59.1528	10	1	0.00018248
2957	3.9542	1138.25	0	0	13.281	0	0	0	6.869	0	11.6703	48.6112	29.7677	61.578	42.984	44.54	61.6966	51.2588	33.1502	36.6086	10	2	0.00026987
1819	4.6973	1138.32	0	5.0015	0	0	0	0	1.671	0	0	57.8579	49.7655	52.9648	36.1137	44.2177	38.3925	59.7751	63.219	43.6263	10	1	0.00022935
1823	4.5591	1160.33	6.8751	6.5547	13.4423	0	4.557	0	4.5268	5.0633	5.1561	63.0242	59.0332	66.9056	28.2711	73.6848	47.2641	38.2138	66.4062	44.2819	10	1	0.00034612
1824	4.6091	1160.46	10.535	0	0	0	0	0	0	6.3674	2.66	111.354	149.105	113.433	135.194	122.412	111.249	111.253	113.574	124.262	10	1	0.00026987
2961	3.7651	1165.14	5.3186	8.6076	7.0781	0	9.5272	0	0	0	0	60.6442	44.7879	38.3795	40.983	31.3117	33.1164	37.3134	50.9944	39.7449	10	2	0.00030183
2966	4.5387	1180.39	3.2593	3.038	0	0	3.2436	0	4.2541	0	0	84.9799	148.044	56.7693	132.157	115.342	125.688	96.9474	109.257	123.271	10	2	0.00030183
1829	4.5432	1180.4	15.8832	0	20.3604	0	5.1665	0	0	7.5949	0	258.816	298.193	287.747	271.067	297.109	288.328	295.039	276.69	317.153	10	1	0.00030183
1832	3.1604	1188.22	0	0	0	15.0224	0	0	0	0	8.8666	47.548	42.6996	39.0048	51.9274	38.3755	53.7799	49.6499	32.5577	46.2094	10	1	0.00022935
1837	3.8565	1200.35	0	3.5287	0	0	0	0	1.1738	0	1.9098	50.8949	66.3113	70.5652	63.2539	62.7228	63.3112	54.8889	46.9314	61.494	10	1	0.00026987
Markers with a p-value > 0.0005:
	2.1394	316.08	0	0	0	0	18.221	0	20.2712	0	0	73.7654	75.0882	74.3155	60.8555	72.3713	83.2926	53.8315	53.7599	0			0.00122	2,5-dihydroxybenzoic acid glucoside
	3.0764	208.073	68.0407	58.0956	60.0548	73.5665	75.3517	79.0079	89.8334	91.292	104.685	120.025	96.8615	106.005	103.863	127.273	114.02	124.022	133.342	131.98			0.00067	Sinapaldehyde
Markers obtained by manual peak extraction:
	1.44	162.976	187	182	185	145	135	152	135	142	131	251	310	273	253	267	250	238	229	235				RA
	4.2	520.194	11	10	10	17	11	10	5	5	5	79	73	73	86	83	86	74	91	69				Pinoresinol-glucoside
	3.85	520.194	74	69	60	59	54	53	48	53	53	636	677	658	505	502	527	608	586	570				DCG
