# Supplementary material for: Verticillium longisporum Infection Affects the Leaf Apoplastic Proteome, Metabolome, and Cell Wall Properties in Arabidopsis thaliana
Source: PLoS One. 2012 Feb 20;7(2):e31435. doi: 10.1371/journal.pone.0031435 (PMC3282744; doi:10.1371/journal.pone.0031435)
Supplement: Table S4 — Primers used for verification of expression changes of VL-responsive proteins. (XLS) [file pone.0031435.s006.xls]

## Sheet: Tab S4
	Supplemental Table S1: Primers used for testing of expression changes of VL-responsive proteins.
	Sequences of primers, melting temperatures (Tm), product size (bp) and primer efficiencies for Arabidopsis genes, whose products were significantly affected by Verticillium longisporum infection (see AGI in name). Primer efficiencies were determined by dilution series (1, 0.2, 0.04, 0.008, and for actin, germin and CILLP additionally 0.0016). The primer efficiencies and their standard errors were…
	Name Primer sequence (5´-3´)	Size (bp)	Tm in °C	Primer efficiency SE
	PX_At3g49120_for AGTTAAGGTCGGACCCTCGT	243	59.4	2.04	±	0.14
	PX_At3g49120_rev GAGCTGCAATGGTGAGCATA		57.3
	Cb_At3g16530_for GCTTTATCCATGACCCGAGA	159	57.3	2.07	±	0.26
	Cb_At3g16530_rev TTGACCGGAGTTAGGTTTGG		57.3
	SC_At4g12910_for TTACGCCGGAGTTTATGTCC	243	57.3	1.97	±	0.15
	SC_At4g12910_rev TCGCACTCGAGTCCCTCTAT		59.4
	PX_At4g37530_for AAGCTACCCAAACCGACCTT	220	57.3	1.86	±	0.17
	PX_At4g37530_rev GAGGACACGACGCTTTTAGC		59.4
	PX_At5g05340_for TTACGTCGTCGAAGCACAAC	155	57.3	2.12	±	0.19
	PX_At5g05340_rev TGACAAAGCAATCGTGGAAG		55.3
	PX_At5g06720_for ACGCTGGTCCGAATGTAAAC	234	57.3	1.67	±	0.19
	PX_At5g06720_rev TTTCGATGGGAGAAGGAATG		55.3
	Ga_At5g08370_for TCTCTCCTCAAATGGGATGG	153	57.3	2.02	±	0.14
	Ga_At5g08370_rev TGAGTTCACCCCAACAATCA		55.3
	G1_At5g20630_for CCTCAAAGCCCATCAGGTTA	236	57.3	1.96	±	0.15
	G1_At5g20630_rev ACCTCAGAAGCACCAGGATG		59.4
	Actin2R_At3G18780 TTCTCGATGGAAGAGCTGGT	190	57.3	1.97	±	0.11
	Actin2L_At3G18780 TGCTGGACGTGACCTTACTG		59.4
